# Supplementary material for: The clonal expression genes associated with poor prognosis of liver cancer
Source: Front Genet. 2022 Aug 25;13:808273. doi: 10.3389/fgene.2022.808273 (PMC9453594; doi:10.3389/fgene.2022.808273)
Supplement: Supplementary file 1 [file DataSheet1.xlsx]

## Sheet: TableS1
Table S1. The prognostic potential of the altered clonal somatic mutations in overall survival
Gene Symbol	Hazard ratio	lower .95	upper .95	p-value	event (n)
ZNF835	7.18208	3.11131	16.5789	0.000323235	6
DOCK2	3.34516	1.7921	6.2441	0.00115994	16
LRP1B	2.62689	1.52178	4.53452	0.00202956	24
EVC2	5.02544	2.16872	11.6451	0.00219106	9
KPRP	5.14382	2.07088	12.7766	0.00448046	7
ARID1A	2.64294	1.45085	4.81449	0.00502392	18
MYH11	3.26664e-08	0	Inf	0.00563442	5
PTGER3	4.87712	1.96273	12.119	0.00565661	7
COBLL1	4.74675	1.90693	11.8156	0.00640389	8
POSTN	5.93585	2.15674	16.3369	0.00646931	5
PLA2G4A	3.94253e-08	0	Inf	0.0090732	8
MYH2	3.80455e-08	0	Inf	0.00936251	5
ZNF98	7.22983	2.24684	23.264	0.010462	5
NOX3	4.98207	1.81938	13.6425	0.0119967	5
DNAH8	2.53828	1.32451	4.86434	0.0130854	16
ZFPM2	3.91907	1.58395	9.69668	0.0140913	7
HCN4	1.06657e-07	0	Inf	0.0143239	5
TENM2	1.07378e-07	0	Inf	0.0156423	6
SRCAP	3.78718	1.53837	9.32333	0.0159532	6
DNAH5	2.46104	1.28146	4.7264	0.0162239	18
TRDN	6.1104	1.92137	19.4325	0.0165066	5
CDK9	4.38573	1.59467	12.0619	0.0190298	5
SEMA3A	4.22729	1.54426	11.5719	0.0213508	5
ABCA3	1.0806e-07	0	Inf	0.0222881	5
ATAD2B	1.07108e-07	0	Inf	0.0239625	5
PLXNB3	4.08797	1.49163	11.2035	0.0240402	5
SCN7A	1.08682e-07	0	Inf	0.0289534	5
RUNX1T1	1.08694e-07	0	Inf	0.0300093	5
CTTNBP2	1.08859e-07	0	Inf	0.0306238	7
PBRM1	1.08871e-07	0	Inf	0.032458	6
ARHGEF17	3.16363	1.28761	7.77294	0.0327223	5
EFEMP1	3.70128	1.35868	10.0829	0.0332004	6
NLRP12	1.08741e-07	0	Inf	0.0337385	7
SLIT2	1.08849e-07	0	Inf	0.0348132	6
CR2	3.13521	1.26027	7.79955	0.0351888	10
CDH9	0.20446	0.0284628	1.46872	0.0351956	11
ADAMTS12	1.08916e-07	0	Inf	0.0358157	7
C19orf80	3.58106	1.31402	9.75932	0.0371286	5
LOXHD1	4.56384	1.43503	14.5144	0.0371762	5
SORCS1	1.09076e-07	0	Inf	0.0374361	5
DCHS2	2.35581	1.14698	4.83866	0.0380589	14
DNAH17	3.04314	1.23395	7.50496	0.0385083	10
ADAMTSL3	4.48992	1.40543	14.3439	0.0391908	5
ZNF716	1.09108e-07	0	Inf	0.0393312	5
CCDC178	1.08806e-07	0	Inf	0.0409599	5
FASN	0.213735	0.0298349	1.53118	0.0416465	14
PRICKLE1	4.33268	1.36602	13.7422	0.0425975	5
KCNT1	2.92208	1.18864	7.18345	0.0446045	7
CACNA1A	1.07604e-07	0	Inf	0.0449198	5
PCDHA12	1.08956e-07	0	Inf	0.045115	5
MAP2	4.24821	1.32997	13.5697	0.0454966	6
ENGASE	4.22037	1.3232	13.4609	0.0461915	5
RIMS2	1.09375e-07	0	Inf	0.0463045	5
DSE	4.2068	1.31604	13.4473	0.0467738	5
FAT2	0.219443	0.0305414	1.57672	0.0473032	9
RFWD2	4.17645	1.31181	13.2967	0.0473475	5
WDR87	2.14749	1.0828	4.25908	0.0482568	17
ALMS1	2.58267	1.13268	5.88886	0.0483077	8
SPEN	1.09439e-07	0	Inf	0.0488299	6
NES	3.29213	1.20942	8.96142	0.0489056	6
event (n), the number of clonal alterations

## Sheet: TableS2
Table S1. The prognostic potential of the atered clonal somatic mutations in recurrence-free survival
Gene Symbol	Hazard ratio	lower .95	upper .95	p-value	event (n)
ADRA1D	23.381	6.55716	83.3699	0.000406233	5
STRADA	17.5229	5.24933	58.4936	0.000828416	4
DTX3	7.51246	3.00368	18.7893	0.000837555	5
FER1L6	9.08715	3.28035	25.173	0.00134143	5
ATP13A4	33.4971	7.3475	152.712	0.00173307	3
C19orf80	7.97533	2.8858	22.041	0.0021847	4
SACS	3.8469e-08	0	Inf	0.00239799	7
GMPS	7.11034	2.579	19.6033	0.00333739	4
CLASP2	10.5912	3.3117	33.872	0.00337543	3
PKD1L1	4.51663	1.97969	10.3046	0.00349638	7
GPR63	5.36615	2.18473	13.1803	0.00355296	5
MPO	5.28659	2.13709	13.0776	0.00390736	5
PCDHB2	5.0712	2.0512	12.5376	0.00468029	5
EPHA3	5.90598	2.15011	16.2227	0.00655109	5
BSN	4.6086	1.87122	11.3505	0.0069842	5
BEND3	5.75725	2.09833	15.7963	0.00716601	5
PPM1H	5.59869	2.04527	15.3258	0.00787729	5
CR2	3.80906	1.6488	8.79972	0.00860944	8
RFWD2	14.6169	3.42277	62.4214	0.0089238	4
ZNF536	1.07548e-07	0	Inf	0.00916396	6
GABRA4	5.32178	1.94618	14.5523	0.00943442	5
GPR101	1.05267e-07	0	Inf	0.0099903	4
NRXN1	1.07915e-07	0	Inf	0.0108462	6
KIAA1324L	1.06755e-07	0	Inf	0.0113572	5
BMPER	4.11256	1.66758	10.1424	0.0113906	5
RBMXL3	4.07704	1.66097	10.0075	0.0116158	5
ZAN	4.87176	1.77965	13.3363	0.0129812	4
THSD7B	1.07874e-07	0	Inf	0.0130551	5
SMG1	1.08006e-07	0	Inf	0.0134354	5
CDH9	0.169017	0.0236123	1.20982	0.0136626	10
DLEC1	1.07971e-07	0	Inf	0.0137692	4
ATRNL1	3.08088	1.42895	6.64255	0.0137895	7
STK32B	1.07312e-07	0	Inf	0.0140289	5
RXRB	6.42367	2.00954	20.5338	0.014471	3
SLC4A10	4.68434	1.71687	12.7809	0.0147796	6
DOCK2	3.03229	1.40942	6.52379	0.014831	12
CNTN5	1.07367e-07	0	Inf	0.0149311	5
TRPM6	4.66518	1.70557	12.7605	0.0151004	6
PPFIA2	1.07344e-07	0	Inf	0.0155639	4
FBXO42	1.08244e-07	0	Inf	0.0165758	5
PTPRT	1.084e-07	0	Inf	0.0179027	5
NOS2	3.64952	1.48597	8.96317	0.0184247	5
SPAG17	4.36577	1.59457	11.953	0.0191002	5
OR6P1	1.08544e-07	0	Inf	0.0197766	5
LAMB1	1.08511e-07	0	Inf	0.0204967	5
KTN1	5.63235	1.7452	18.1775	0.0213966	4
CUBN	2.44722	1.24005	4.82955	0.0223778	13
DICER1	1.08701e-07	0	Inf	0.0231987	5
ARHGEF17	5.36442	1.69817	16.9458	0.0234869	3
MAST4	1.07653e-07	0	Inf	0.0242674	4
SRRM4	5.30759	1.66962	16.8725	0.0245038	5
IL21R	2.98857	1.31383	6.79812	0.0251925	6
OR5D14	5.20534	1.6437	16.4845	0.0256716	4
SLIT3	1.08586e-07	0	Inf	0.0263222	4
ARHGAP22	3.90648	1.437	10.6198	0.0275064	5
SRRM2	1.08651e-07	0	Inf	0.0277431	4
THBS3	1.08506e-07	0	Inf	0.0279169	5
ANKRD11	2.92428	1.28322	6.66404	0.0279684	6
SH3TC2	4.98417	1.57046	15.8182	0.0290836	6
CDK9	4.97033	1.5665	15.7703	0.0292866	4
AMPH	2.88877	1.26873	6.57746	0.0294519	7
XIRP2	0.388218	0.143427	1.0508	0.0295429	20
COL3A1	3.81245	1.39585	10.4128	0.0302358	5
DYSF	3.20889	1.30813	7.87152	0.030793	6
DNAH14	3.75368	1.37694	10.2329	0.0317167	4
MEGF8	2.82881	1.24157	6.44519	0.032421	7
TEX11	1.08879e-07	0	Inf	0.0329582	4
CDCP1	3.67406	1.35232	9.98191	0.0338101	4
SSPO	3.68225	1.33974	10.1206	0.0345382	6
ADAMTSL3	4.67682	1.4726	14.8531	0.0346878	5
PLXNB3	4.54742	1.43657	14.3948	0.0372172	3
MUSK	3.58689	1.30991	9.82189	0.0373599	6
LRRK2	2.75201	1.19792	6.32225	0.0376471	9
CLSTN2	3.04877	1.24101	7.48983	0.0377949	6
APOB	1.93691	1.0897	3.44281	0.038686	23
HSPG2	1.09375e-07	0	Inf	0.0389817	5
ABCB1	1.0924e-07	0	Inf	0.0389862	4
LAMA5	3.02386	1.22761	7.4484	0.039325	7
PLXND1	4.42755	1.39969	14.0054	0.0399708	3
CELSR3	2.98173	1.21445	7.32075	0.0411316	5
ATR	2.67711	1.17461	6.10151	0.0413229	9
FAT4	0.219678	0.0306713	1.57341	0.0465305	8
FAM184A	1.07764e-07	0	Inf	0.0465689	3
COPA	3.31553	1.21944	9.01461	0.0476546	5
NF2	1.07745e-07	0	Inf	0.0478077	5
AHNAK2	2.13822	1.08452	4.21566	0.0481586	13
PRPF8	1.09634e-07	0	Inf	0.0484587	4
DCDC1	2.85679	1.16068	7.03144	0.0487816	8
USH2A	2.04416	1.06772	3.91357	0.0499813	16
event (n), the number of clonal alterations

## Sheet: TableS3
Table S3. The prognostic potential of the atered clonal CNAs in overall survival
Gene Symbol	Hazard ratio	lower .95	upper .95	p-value	event (n)
TMEM79	2.26846	1.49162	3.44989	0.000320763	54
VHLL	2.26846	1.49162	3.44989	0.000320763	54
CD5L	2.32387	1.49601	3.60985	0.000467969	52
FCRL1	2.32387	1.49601	3.60985	0.000467969	52
FCRL2	2.32387	1.49601	3.60985	0.000467969	52
FCRL3	2.3198	1.49316	3.60409	0.00048281	52
FCRL4	2.3198	1.49316	3.60409	0.00048281	52
GLMP	2.19096	1.44153	3.32999	0.000537698	55
BCAN	2.26002	1.47015	3.47426	0.000538008	52
CRABP2	2.26002	1.47015	3.47426	0.000538008	52
ISG20L2	2.26002	1.47015	3.47426	0.000538008	52
NES	2.26002	1.47015	3.47426	0.000538008	52
NUP210L	2.13	1.41583	3.20441	0.000595009	56
AQP10	2.14862	1.42064	3.24964	0.000621055	55
C1orf189	2.14862	1.42064	3.24964	0.000621055	55
C1orf43	2.14862	1.42064	3.24964	0.000621055	55
HAX1	2.14862	1.42064	3.24964	0.000621055	55
TPM3	2.14862	1.42064	3.24964	0.000621055	55
UBAP2L	2.14862	1.42064	3.24964	0.000621055	55
FCRL5	2.23383	1.45121	3.4385	0.000636779	53
CCT3	2.18838	1.4326	3.34287	0.000649524	53
TSACC	2.18838	1.4326	3.34287	0.000649524	53
ARHGEF2	2.16201	1.42271	3.28548	0.000651777	57
TTLL6	0.127786	0.0412748	0.395626	0.000652999	15
ETV3	2.22611	1.44624	3.42654	0.000668646	53
ETV3L	2.22611	1.44624	3.42654	0.000668646	53
LRRC71	2.18052	1.4291	3.32704	0.000684019	54
PRCC	2.1915	1.43445	3.34808	0.000689534	54
PSMD4	2.25813	1.45736	3.4989	0.000693745	50
PMVK	2.09865	1.39791	3.15064	0.000709377	55
HDGF	2.2166	1.4419	3.40752	0.000710539	53
MRPL24	2.2166	1.4419	3.40752	0.000710539	53
RRNAD1	2.2166	1.4419	3.40752	0.000710539	53
PYGO2	2.09824	1.39764	3.15002	0.000711512	56
SHC1	2.09824	1.39764	3.15002	0.000711512	56
INSRR	2.17517	1.42354	3.32367	0.0007511	53
NTRK1	2.17517	1.42354	3.32367	0.0007511	53
PEAR1	2.17517	1.42354	3.32367	0.0007511	53
SSR2	2.16486	1.41766	3.30588	0.000752678	55
UBQLN4	2.16486	1.41766	3.30588	0.000752678	55
BGLAP	2.16348	1.41681	3.30367	0.000761826	53
PAQR6	2.16348	1.41681	3.30367	0.000761826	53
PMF1	2.16348	1.41681	3.30367	0.000761826	53
PMF1-BGLAP	2.16348	1.41681	3.30367	0.000761826	53
SEMA4A	2.16348	1.41681	3.30367	0.000761826	53
SLC25A44	2.16348	1.41681	3.30367	0.000761826	53
SMG5	2.16348	1.41681	3.30367	0.000761826	53
CHRNB2	2.11421	1.39882	3.19548	0.000780871	55
TDRD10	2.11421	1.39882	3.19548	0.000780871	55
UBE2Q1	2.11421	1.39882	3.19548	0.000780871	55
CD1D	2.26793	1.45166	3.5432	0.000792166	51
KIRREL	2.26793	1.45166	3.5432	0.000792166	51
ADAR	2.11158	1.39708	3.19147	0.000795534	56
GATAD2B	2.12451	1.40159	3.22028	0.000818801	56
NPR1	2.1389	1.40615	3.2535	0.000849144	54
PBXIP1	2.06378	1.37504	3.09751	0.000911687	56
CRTC2	2.12166	1.39501	3.22683	0.00095234	54
DENND4B	2.12166	1.39501	3.22683	0.00095234	54
ARHGEF11	2.1256	1.39344	3.24245	0.00098458	55
DPM3	2.15718	1.4049	3.3123	0.000990993	53
SLC50A1	2.15718	1.4049	3.3123	0.000990993	53
KCNN3	2.07675	1.37438	3.13805	0.00101391	56
SH2D2A	2.15619	1.40432	3.3106	0.00102368	52
POGZ	2.17277	1.40269	3.36565	0.00116887	52
PSMB4	2.17277	1.40269	3.36565	0.00116887	52
SELENBP1	2.17277	1.40269	3.36565	0.00116887	52
ATP8B2	2.05593	1.36093	3.10586	0.00117033	56
IL6R	2.07091	1.36404	3.14409	0.00122481	54
SHE	2.07091	1.36404	3.14409	0.00122481	54
S100A12	2.15942	1.39588	3.34059	0.0012398	48
S100A7	2.15942	1.39588	3.34059	0.0012398	48
S100A7A	2.15942	1.39588	3.34059	0.0012398	48
S100A7L2	2.15942	1.39588	3.34059	0.0012398	48
S100A8	2.15942	1.39588	3.34059	0.0012398	48
S100A9	2.15942	1.39588	3.34059	0.0012398	48
LYSMD1	2.15411	1.39082	3.33629	0.00126333	52
SCNM1	2.15411	1.39082	3.33629	0.00126333	52
ADAM15	2.12508	1.3818	3.26817	0.00129993	52
DCST1	2.12508	1.3818	3.26817	0.00129993	52
DCST2	2.12508	1.3818	3.26817	0.00129993	52
ZBTB7B	2.12508	1.3818	3.26817	0.00129993	52
CREB3L4	2.06835	1.36022	3.14515	0.0013664	55
JTB	2.06835	1.36022	3.14515	0.0013664	55
RAB13	2.06835	1.36022	3.14515	0.0013664	55
RPS27	2.06835	1.36022	3.14515	0.0013664	55
SLC39A1	2.06835	1.36022	3.14515	0.0013664	55
ILF2	2.08394	1.36347	3.1851	0.00143078	53
LAMTOR2	2.08642	1.35993	3.20103	0.00147348	54
LMNA	2.08642	1.35993	3.20103	0.00147348	54
MEX3A	2.08642	1.35993	3.20103	0.00147348	54
RAB25	2.08642	1.35993	3.20103	0.00147348	54
AL365181.2	2.12679	1.37622	3.28671	0.00148263	52
APOA1BP	2.12679	1.37622	3.28671	0.00148263	52
C1orf61	2.12679	1.37622	3.28671	0.00148263	52
GPATCH4	2.12679	1.37622	3.28671	0.00148263	52
HAPLN2	2.12679	1.37622	3.28671	0.00148263	52
IQGAP3	2.12679	1.37622	3.28671	0.00148263	52
MEF2D	2.12679	1.37622	3.28671	0.00148263	52
RHBG	2.12679	1.37622	3.28671	0.00148263	52
TTC24	2.12679	1.37622	3.28671	0.00148263	52
RFX5	2.13105	1.37598	3.30046	0.0015107	52
ZNF687	2.13105	1.37598	3.30046	0.0015107	52
AL513523.2	2.07395	1.35693	3.16987	0.00152963	54
INTS3	2.07395	1.35693	3.16987	0.00152963	54
SLC27A3	2.07395	1.35693	3.16987	0.00152963	54
CKS1B	2.04099	1.34456	3.09813	0.00159131	55
FLAD1	2.04099	1.34456	3.09813	0.00159131	55
LENEP	2.04099	1.34456	3.09813	0.00159131	55
EFNA1	2.08164	1.35642	3.19462	0.00160558	54
PIP5K1A	2.13778	1.37449	3.32495	0.00161281	51
TMOD4	2.13778	1.37449	3.32495	0.00161281	51
VPS72	2.13778	1.37449	3.32495	0.00161281	51
CD1A	2.16948	1.38041	3.4096	0.0016872	50
CD1B	2.16948	1.38041	3.4096	0.0016872	50
CD1C	2.16948	1.38041	3.4096	0.0016872	50
CD1E	2.16948	1.38041	3.4096	0.0016872	50
OR10K1	2.16948	1.38041	3.4096	0.0016872	50
OR10K2	2.16948	1.38041	3.4096	0.0016872	50
OR10R2	2.16948	1.38041	3.4096	0.0016872	50
OR10T2	2.16948	1.38041	3.4096	0.0016872	50
S100A2	2.10621	1.36178	3.25759	0.00172276	49
S100A3	2.10621	1.36178	3.25759	0.00172276	49
S100A4	2.10621	1.36178	3.25759	0.00172276	49
S100A5	2.10621	1.36178	3.25759	0.00172276	49
S100A6	2.10621	1.36178	3.25759	0.00172276	49
EFNA3	2.07451	1.34911	3.18993	0.00179747	53
EFNA4	2.07451	1.34911	3.18993	0.00179747	53
RP11-540D14.8	2.07451	1.34911	3.18993	0.00179747	53
LOR	2.09808	1.35661	3.24481	0.00181078	49
PGLYRP3	2.09808	1.35661	3.24481	0.00181078	49
PGLYRP4	2.09808	1.35661	3.24481	0.00181078	49
CHTOP	2.04876	1.33341	3.14787	0.00209394	52
SNAPIN	2.03351	1.32362	3.12414	0.00230827	52
MNDA	2.11303	1.34483	3.32005	0.0023388	50
OR10X1	2.11303	1.34483	3.32005	0.0023388	50
OR10Z1	2.11303	1.34483	3.32005	0.0023388	50
OR6K2	2.11303	1.34483	3.32005	0.0023388	50
OR6K3	2.11303	1.34483	3.32005	0.0023388	50
OR6K6	2.11303	1.34483	3.32005	0.0023388	50
OR6N1	2.11303	1.34483	3.32005	0.0023388	50
OR6N2	2.11303	1.34483	3.32005	0.0023388	50
OR6P1	2.11303	1.34483	3.32005	0.0023388	50
OR6Y1	2.11303	1.34483	3.32005	0.0023388	50
SPTA1	2.11303	1.34483	3.32005	0.0023388	50
CDC42SE1	2.05648	1.32716	3.18661	0.00238937	55
MLLT11	2.05648	1.32716	3.18661	0.00238937	55
S100A16	2.04742	1.32474	3.16434	0.00246146	50
TNFAIP8L2	2.05947	1.3249	3.20133	0.00258175	52
CGN	2.05803	1.32106	3.20612	0.00277062	53
ACSF2	0.17615	0.0540944	0.573609	0.00304428	16
CHAD	0.17615	0.0540944	0.573609	0.00304428	16
CRP	2.04731	1.30734	3.20611	0.00319907	51
FGF19	0.164242	0.0421639	0.639775	0.00320292	16
MRPL9	2.0565	1.31136	3.22505	0.00327488	49
OAZ3	2.0565	1.31136	3.22505	0.00327488	49
RXFP4	1.96834	1.28369	3.01815	0.00332267	56
KIAA0907	1.96834	1.28369	3.01815	0.00332267	57
RIT1	1.96834	1.28369	3.01815	0.00332267	57
PI4KB	1.99685	1.29148	3.08749	0.00341162	53
CASQ1	2.07187	1.30978	3.27739	0.00348928	49
NCSTN	2.07187	1.30978	3.27739	0.00348928	49
NHLH1	2.07187	1.30978	3.27739	0.00348928	49
PEA15	2.07187	1.30978	3.27739	0.00348928	49
SLAMF6	2.07187	1.30978	3.27739	0.00348928	49
VANGL2	2.07187	1.30978	3.27739	0.00348928	49
APCS	2.04065	1.30065	3.20166	0.00350783	50
C1orf204	2.04065	1.30065	3.20166	0.00350783	50
CFAP45	2.04065	1.30065	3.20166	0.00350783	50
DUSP23	2.04065	1.30065	3.20166	0.00350783	50
FCRL6	2.04065	1.30065	3.20166	0.00350783	50
IGSF9	2.04065	1.30065	3.20166	0.00350783	50
OR10J1	2.04065	1.30065	3.20166	0.00350783	50
OR10J5	2.04065	1.30065	3.20166	0.00350783	50
RP11-190A12.7	2.04065	1.30065	3.20166	0.00350783	50
SLAMF8	2.04065	1.30065	3.20166	0.00350783	50
SLAMF9	2.04065	1.30065	3.20166	0.00350783	50
TAGLN2	2.04065	1.30065	3.20166	0.00350783	50
VSIG8	2.04065	1.30065	3.20166	0.00350783	50
SPIDR	2.36752	1.36642	4.10209	0.00371767	32
GON4L	1.92483	1.26209	2.93559	0.00383646	59
S100A1	1.97568	1.27893	3.05202	0.00384619	51
S100A13	1.97568	1.27893	3.05202	0.00384619	51
S100A14	1.97568	1.27893	3.05202	0.00384619	51
HOXB13	0.140114	0.0414406	0.473734	0.00408243	13
PRAC1	0.140114	0.0414406	0.473734	0.00408243	13
PRAC2	0.140114	0.0414406	0.473734	0.00408243	13
AP001888.1	0.167779	0.0423686	0.664403	0.00410455	15
ORAOV1	0.167779	0.0423686	0.664403	0.00410455	15
ACKR1	2.03956	1.2897	3.22542	0.00418148	49
AIM2	2.03956	1.2897	3.22542	0.00418148	49
CADM3	2.03956	1.2897	3.22542	0.00418148	49
FCER1A	2.03956	1.2897	3.22542	0.00418148	49
IFI16	2.03956	1.2897	3.22542	0.00418148	49
OR10J3	2.03956	1.2897	3.22542	0.00418148	49
PYHIN1	2.03956	1.2897	3.22542	0.00418148	49
KCNJ10	2.01046	1.2816	3.15383	0.00418789	51
PIGM	2.01046	1.2816	3.15383	0.00418789	51
TUFT1	1.9843	1.27439	3.08965	0.00431235	54
EME1	0.182143	0.0542727	0.611287	0.00496659	14
FAM117A	0.182143	0.0542727	0.611287	0.00496659	14
KAT7	0.182143	0.0542727	0.611287	0.00496659	14
LRRC59	0.182143	0.0542727	0.611287	0.00496659	14
SLC35B1	0.182143	0.0542727	0.611287	0.00496659	14
SPOP	0.182143	0.0542727	0.611287	0.00496659	14
TAC4	0.182143	0.0542727	0.611287	0.00496659	14
SYT11	1.90603	1.24362	2.92127	0.00498216	58
GABPB2	1.93532	1.25126	2.99335	0.00498451	56
ATP1A2	2.00815	1.27004	3.17524	0.00499638	50
ATP1A4	2.00815	1.27004	3.17524	0.00499638	50
IGSF8	2.00815	1.27004	3.17524	0.00499638	50
KCNJ9	2.00815	1.27004	3.17524	0.00499638	50
CD48	2.01471	1.26461	3.20973	0.00561405	48
CD84	2.01471	1.26461	3.20973	0.00561405	48
SLAMF1	2.01471	1.26461	3.20973	0.00561405	48
TDRKH	1.94417	1.24141	3.04475	0.00625233	50
PLIN2	2.90284	1.45266	5.80073	0.00634544	15
LELP1	1.90881	1.22828	2.96641	0.00667263	50
PRR9	1.90881	1.22828	2.96641	0.00667263	50
AC234582.1	1.85636	1.2141	2.83839	0.00669228	55
AC234582.2	1.85636	1.2141	2.83839	0.00669228	55
KRTCAP2	1.85636	1.2141	2.83839	0.00669228	55
MUC1	1.85636	1.2141	2.83839	0.00669228	55
RP11-201K10.3	1.85636	1.2141	2.83839	0.00669228	55
THBS3	1.85636	1.2141	2.83839	0.00669228	55
TRIM46	1.85636	1.2141	2.83839	0.00669228	55
ZMAT4	0.469231	0.273657	0.804575	0.00703691	36
CELF3	1.92044	1.22577	3.00879	0.00724155	51
RIIAD1	1.92044	1.22577	3.00879	0.00724155	51
F11R	1.94991	1.23017	3.09073	0.00724581	50
SNX27	1.9177	1.22402	3.0045	0.00736136	52
COPA	1.96028	1.23104	3.12152	0.0075451	50
DCAF8	1.96028	1.23104	3.12152	0.0075451	50
PEX19	1.96028	1.23104	3.12152	0.0075451	50
RP11-574F21.3	1.96028	1.23104	3.12152	0.0075451	50
DLX3	0.189186	0.054727	0.653996	0.00785819	14
SLC35E3	3.7503	1.64923	8.52808	0.00792779	11
MTX1	1.82482	1.1937	2.7896	0.0082367	56
CD244	1.93485	1.21549	3.07996	0.00866832	49
ITLN1	1.93485	1.21549	3.07996	0.00866832	49
ITLN2	1.93485	1.21549	3.07996	0.00866832	49
LY9	1.93485	1.21549	3.07996	0.00866832	49
SLAMF7	1.93485	1.21549	3.07996	0.00866832	49
DAP3	1.83208	1.18917	2.82257	0.00890017	56
PDE7A	2.49837	1.33861	4.66293	0.0095785	25
C2CD4D	1.87022	1.19497	2.92704	0.00964339	51
THEM4	1.87022	1.19497	2.92704	0.00964339	51
THEM5	1.87022	1.19497	2.92704	0.00964339	51
TGM2	0.217492	0.0677579	0.698114	0.00997418	9
BNIPL	1.81337	1.17715	2.79345	0.0101926	56
C1orf56	1.81337	1.17715	2.79345	0.0101926	56
BHLHE22	2.50734	1.32079	4.75985	0.0108191	25
CYP7B1	2.50734	1.32079	4.75985	0.0108191	25
AL591806.1	1.89099	1.18919	3.00696	0.0109479	50
ARHGAP30	1.89099	1.18919	3.00696	0.0109479	50
KLHDC9	1.89099	1.18919	3.00696	0.0109479	50
PVRL4	1.89099	1.18919	3.00696	0.0109479	50
USF1	1.89099	1.18919	3.00696	0.0109479	50
SEMA6C	1.81246	1.17243	2.8019	0.0110493	53
KIF26B	1.83038	1.16047	2.88702	0.0116361	45
LCE2D	1.85603	1.17752	2.92552	0.0118783	47
SPRR2G	1.8325	1.17196	2.86534	0.0119497	49
RPRD2	1.84378	1.17791	2.88606	0.0119911	51
TSTD1	1.89994	1.18402	3.04873	0.0120507	48
RP11-544M22.13	1.85107	1.17008	2.92839	0.0124807	51
ST3GAL5	2.73503	1.34078	5.57916	0.0128869	15
TPBGL	0.141132	0.0318003	0.62635	0.013114	9
PRUNE	1.75561	1.1476	2.68576	0.0131471	57
ISPD	3.22941	1.44697	7.20752	0.0133325	11
GBA	1.79525	1.15714	2.78526	0.0136415	54
ATP5G1	0.199625	0.055301	0.720601	0.0138222	14
UBE2Z	0.199625	0.055301	0.720601	0.0138222	14
MTFR1	2.36845	1.27062	4.41482	0.013877	26
ASH1L	1.74079	1.13986	2.65854	0.0140294	58
RSAD1	0.237809	0.0681966	0.829263	0.0145451	15
CLK2	1.77881	1.14662	2.75953	0.015082	54
FAM189B	1.77881	1.14662	2.75953	0.015082	54
PKLR	1.77881	1.14662	2.75953	0.015082	54
SCAMP3	1.77881	1.14662	2.75953	0.015082	54
MYEOV	0.255003	0.0706677	0.920171	0.0155063	16
CCND1	0.256133	0.0708672	0.925731	0.0160217	16
CHD7	2.69102	1.3023	5.56064	0.0165089	21
RAB2A	2.69102	1.3023	5.56064	0.0165089	21
S100A10	1.79655	1.14037	2.8303	0.016675	50
S100A11	1.79655	1.14037	2.8303	0.016675	50
B4GALNT2	0.203383	0.0554537	0.745934	0.016695	14
LINGO4	1.77752	1.12841	2.80001	0.0185999	50
RORC	1.77752	1.12841	2.80001	0.0185999	50
FDPS	1.7418	1.12274	2.70221	0.0189427	55
RUSC1	1.7418	1.12274	2.70221	0.0189427	55
DGAT2	0.199068	0.0445263	0.889995	0.0193187	12
MOGAT2	0.199068	0.0445263	0.889995	0.0193187	12
HOXB1	0.174026	0.041609	0.727851	0.0196265	12
HOXB2	0.174026	0.041609	0.727851	0.0196265	12
HOXB3	0.174026	0.041609	0.727851	0.0196265	12
HOXB4	0.174026	0.041609	0.727851	0.0196265	12
HOXB5	0.174026	0.041609	0.727851	0.0196265	12
HOXB6	0.174026	0.041609	0.727851	0.0196265	12
HOXB7	0.174026	0.041609	0.727851	0.0196265	12
HOXB8	0.174026	0.041609	0.727851	0.0196265	12
HOXB9	0.174026	0.041609	0.727851	0.0196265	12
MSTO1	1.73914	1.11604	2.71012	0.0197789	54
ABI3	0.206859	0.0554112	0.77224	0.0200422	13
AC091180.1	0.206859	0.0554112	0.77224	0.0200422	13
GIP	0.206859	0.0554112	0.77224	0.0200422	13
GNGT2	0.206859	0.0554112	0.77224	0.0200422	13
IGF2BP1	0.206859	0.0554112	0.77224	0.0200422	13
NGFR	0.206859	0.0554112	0.77224	0.0200422	13
NXPH3	0.206859	0.0554112	0.77224	0.0200422	13
PHB	0.206859	0.0554112	0.77224	0.0200422	13
PHOSPHO1	0.206859	0.0554112	0.77224	0.0200422	13
SNF8	0.206859	0.0554112	0.77224	0.0200422	13
ZNF652	0.206859	0.0554112	0.77224	0.0200422	13
ENSA	1.72826	1.11547	2.67767	0.0201818	55
TARS2	1.7377	1.11746	2.70219	0.0203135	54
PFDN2	1.79995	1.12381	2.88287	0.0203376	49
NOS1AP	1.73773	1.10902	2.72286	0.0208761	52
GOLPH3L	1.72053	1.11048	2.66572	0.0211673	55
AL135842.1	1.74592	1.10938	2.7477	0.0221299	48
C1orf68	1.74592	1.10938	2.7477	0.0221299	48
CRCT1	1.74592	1.10938	2.7477	0.0221299	48
IVL	1.74592	1.10938	2.7477	0.0221299	48
KPRP	1.74592	1.10938	2.7477	0.0221299	48
LCE1A	1.74592	1.10938	2.7477	0.0221299	48
LCE1C	1.74592	1.10938	2.7477	0.0221299	48
LCE1D	1.74592	1.10938	2.7477	0.0221299	48
LCE1E	1.74592	1.10938	2.7477	0.0221299	48
LCE1F	1.74592	1.10938	2.7477	0.0221299	48
LCE2A	1.74592	1.10938	2.7477	0.0221299	48
LCE2B	1.74592	1.10938	2.7477	0.0221299	48
LCE2C	1.74592	1.10938	2.7477	0.0221299	48
LCE3A	1.74592	1.10938	2.7477	0.0221299	48
LCE3B	1.74592	1.10938	2.7477	0.0221299	48
LCE3C	1.74592	1.10938	2.7477	0.0221299	48
LCE3D	1.74592	1.10938	2.7477	0.0221299	48
LCE3E	1.74592	1.10938	2.7477	0.0221299	48
LCE4A	1.74592	1.10938	2.7477	0.0221299	48
LCE5A	1.74592	1.10938	2.7477	0.0221299	48
LCE6A	1.74592	1.10938	2.7477	0.0221299	48
SMCP	1.74592	1.10938	2.7477	0.0221299	48
SPRR1A	1.74592	1.10938	2.7477	0.0221299	48
SPRR1B	1.74592	1.10938	2.7477	0.0221299	48
SPRR2A	1.74592	1.10938	2.7477	0.0221299	48
SPRR2B	1.74592	1.10938	2.7477	0.0221299	48
SPRR2D	1.74592	1.10938	2.7477	0.0221299	48
SPRR2E	1.74592	1.10938	2.7477	0.0221299	48
SPRR2F	1.74592	1.10938	2.7477	0.0221299	48
SPRR3	1.74592	1.10938	2.7477	0.0221299	48
SPRR4	1.74592	1.10938	2.7477	0.0221299	48
FERD3L	3.49268	1.41958	8.59329	0.0221602	7
TMEM196	3.49268	1.41958	8.59329	0.0221602	7
TWIST1	3.49268	1.41958	8.59329	0.0221602	7
TWISTNB	3.49268	1.41958	8.59329	0.0221602	7
C19orf33	5.12058	1.62306	16.1549	0.0224245	9
CATSPERG	5.12058	1.62306	16.1549	0.0224245	9
CTB-102L5.4	5.12058	1.62306	16.1549	0.0224245	9
KCNK6	5.12058	1.62306	16.1549	0.0224245	9
SPINT2	5.12058	1.62306	16.1549	0.0224245	9
YIF1B	5.12058	1.62306	16.1549	0.0224245	9
COL1A1	0.264364	0.0775683	0.900992	0.0225687	15
DLX4	0.264364	0.0775683	0.900992	0.0225687	15
ITGA3	0.264364	0.0775683	0.900992	0.0225687	15
MRPL27	0.264364	0.0775683	0.900992	0.0225687	15
PDK2	0.264364	0.0775683	0.900992	0.0225687	15
PPP1R9B	0.264364	0.0775683	0.900992	0.0225687	15
SAMD14	0.264364	0.0775683	0.900992	0.0225687	15
SGCA	0.264364	0.0775683	0.900992	0.0225687	15
TMEM92	0.264364	0.0775683	0.900992	0.0225687	15
XYLT2	0.264364	0.0775683	0.900992	0.0225687	15
HCN3	1.70905	1.10192	2.65069	0.0230942	55
TSPAN13	3.33303	1.37117	8.10193	0.0233871	9
CCDC126	2.97607	1.31571	6.73168	0.0235236	10
FAM221A	2.97607	1.31571	6.73168	0.0235236	10
FKSG54	2.97607	1.31571	6.73168	0.0235236	10
STK31	2.97607	1.31571	6.73168	0.0235236	10
C1orf226	1.75056	1.10194	2.78096	0.0237287	48
RAPGEF5	2.80637	1.2736	6.18381	0.0238235	12
MATR3	2.25565	1.17173	4.34228	0.0249012	18
FAM63A	1.70043	1.09335	2.6446	0.0251688	56
CA4	1.84502	1.11889	3.0424	0.0253418	30
C6orf106	2.44272	1.20929	4.93418	0.0261718	15
PACSIN1	2.44272	1.20929	4.93418	0.0261718	15
SPDEF	2.44272	1.20929	4.93418	0.0261718	15
RAP1B	2.89918	1.28562	6.53788	0.0262109	10
GAREML	2.33306	1.19215	4.56586	0.0264409	18
HADHA	2.33306	1.19215	4.56586	0.0264409	18
AC242988.1	1.6973	1.08966	2.64379	0.0264418	54
APH1A	1.6973	1.08966	2.64379	0.0264418	54
C1orf54	1.6973	1.08966	2.64379	0.0264418	54
CA14	1.6973	1.08966	2.64379	0.0264418	54
CIART	1.6973	1.08966	2.64379	0.0264418	54
MRPS21	1.6973	1.08966	2.64379	0.0264418	54
PRPF3	1.6973	1.08966	2.64379	0.0264418	54
LCE1B	1.73342	1.09275	2.74973	0.0264639	47
NR1I3	1.72906	1.08968	2.7436	0.0267122	52
RPTN	1.71328	1.08872	2.69614	0.0267305	50
TCHH	1.71328	1.08872	2.69614	0.0267305	50
TCHHL1	1.71328	1.08872	2.69614	0.0267305	50
OR13A1	3.43312	1.27291	9.25934	0.0275774	11
YTHDF3	2.30488	1.16837	4.5469	0.028044	25
ARMC1	2.25253	1.15691	4.38572	0.0283174	24
ALDH3B1	0.292883	0.0916489	0.935968	0.0283915	15
TNFSF4	1.73935	1.08066	2.79953	0.0292781	45
SH2D1B	1.7276	1.08033	2.76268	0.0297854	47
OLFML2B	1.72572	1.07934	2.75918	0.030044	48
CLVS1	2.24226	1.1374	4.42037	0.0302884	25
AGR3	3.12262	1.2866	7.57868	0.0303769	9
AHR	3.12262	1.2866	7.57868	0.0303769	9
BZW2	3.12262	1.2866	7.57868	0.0303769	9
SNX13	3.12262	1.2866	7.57868	0.0303769	9
NUP107	3.12205	1.28097	7.60925	0.0312497	11
ADAMTS4	1.71509	1.07246	2.74278	0.0318512	50
B4GALT3	1.71509	1.07246	2.74278	0.0318512	50
DEDD	1.71509	1.07246	2.74278	0.0318512	50
NIT1	1.71509	1.07246	2.74278	0.0318512	50
PPOX	1.71509	1.07246	2.74278	0.0318512	50
UFC1	1.71509	1.07246	2.74278	0.0318512	50
USP21	1.71509	1.07246	2.74278	0.0318512	50
ECM1	1.67529	1.07016	2.6226	0.0323581	52
AIP	0.299096	0.0925928	0.96615	0.0327996	15
CABP2	0.299096	0.0925928	0.96615	0.0327996	15
CABP4	0.299096	0.0925928	0.96615	0.0327996	15
CDK2AP2	0.299096	0.0925928	0.96615	0.0327996	15
CORO1B	0.299096	0.0925928	0.96615	0.0327996	15
GPR152	0.299096	0.0925928	0.96615	0.0327996	15
PITPNM1	0.299096	0.0925928	0.96615	0.0327996	15
PTPRCAP	0.299096	0.0925928	0.96615	0.0327996	15
TMEM134	0.299096	0.0925928	0.96615	0.0327996	15
CPVL	2.8924	1.22635	6.82183	0.0329358	9
CEBPD	2.0042	1.08643	3.69728	0.0332376	28
RP11-565P22.6	1.68826	1.06388	2.6791	0.0333753	49
SLC7A10	2.08686	1.11941	3.8904	0.0335777	23
PCP4L1	1.68321	1.06277	2.66587	0.0340268	52
FLG2	1.67624	1.06108	2.64804	0.034575	49
MCM4	2.21676	1.09703	4.47936	0.0347458	24
UBE2V2	2.21676	1.09703	4.47936	0.0347458	24
DNAJC18	2.19992	1.12368	4.30694	0.0349907	17
ECSCR	2.19992	1.12368	4.30694	0.0349907	17
MZB1	2.19992	1.12368	4.30694	0.0349907	17
PAIP2	2.19992	1.12368	4.30694	0.0349907	17
PROB1	2.19992	1.12368	4.30694	0.0349907	17
SLC23A1	2.19992	1.12368	4.30694	0.0349907	17
SPATA24	2.19992	1.12368	4.30694	0.0349907	17
TMEM173	2.19992	1.12368	4.30694	0.0349907	17
MYBL1	2.1339	1.11815	4.07238	0.0350069	24
YY1AP1	1.64164	1.05525	2.55387	0.0351509	55
NDUFS8	0.301078	0.0925515	0.979436	0.0353062	14
SMYD3	1.67784	1.05195	2.67612	0.035409	43
LYZL2	1.06964e-07	0	Inf	0.035876	6
SIL1	2.11925	1.10521	4.0637	0.0359411	19
PRPS1L1	3.07909	1.25116	7.57761	0.0365628	8
USP32	1.79212	1.07413	2.99003	0.037039	29
CLIP4	2.35432	1.13614	4.87866	0.0373719	16
SPAG6	1.02372e-07	0	Inf	0.0374665	5
C1orf112	1.7472	1.05814	2.88498	0.03748	41
F5	1.7472	1.05814	2.88498	0.03748	41
SELE	1.7472	1.05814	2.88498	0.03748	41
SELL	1.7472	1.05814	2.88498	0.03748	41
SELP	1.7472	1.05814	2.88498	0.03748	41
AC073333.1	2.96346	1.22089	7.1932	0.0375032	10
AGR2	2.96346	1.22089	7.1932	0.0375032	10
INSM2	2.09813	1.09393	4.02416	0.0377153	26
CFAP126	1.68144	1.05258	2.68602	0.0379704	50
EPN3	0.326755	0.101334	1.05363	0.0380048	17
ARFGEF1	2.10467	1.10309	4.01564	0.0380437	25
COPS5	2.10467	1.10309	4.01564	0.0380437	25
CSPP1	2.10467	1.10309	4.01564	0.0380437	25
PPP1R42	2.10467	1.10309	4.01564	0.0380437	25
CRNN	1.66527	1.05062	2.63949	0.0385084	48
FLG	1.66527	1.05062	2.63949	0.0385084	48
FGF4	0.349332	0.111558	1.09389	0.0388713	19
DTNB	2.05845	1.09188	3.88068	0.0389303	21
ZNF217	0.407796	0.162928	1.02068	0.0389999	18
RAD9A	0.38809	0.148538	1.01398	0.0392644	20
EPT1	2.17466	1.11278	4.24983	0.0396454	19
C10orf10	3.06689	1.15624	8.1348	0.0398245	11
RASSF4	3.06689	1.15624	8.1348	0.0398245	11
TMEM72	3.06689	1.15624	8.1348	0.0398245	11
ZNF22	3.06689	1.15624	8.1348	0.0398245	11
WIPI1	1.71761	1.04986	2.81008	0.0400365	37
DNAJC5B	2.01321	1.08616	3.7315	0.0400736	27
FCRLA	1.66941	1.04508	2.66671	0.0404876	50
FCGR2A	1.66858	1.04429	2.66608	0.0408083	49
FCGR2B	1.66858	1.04429	2.66608	0.0408083	49
FCGR3A	1.66858	1.04429	2.66608	0.0408083	49
FCGR3B	1.66858	1.04429	2.66608	0.0408083	49
HSPA6	1.66858	1.04429	2.66608	0.0408083	49
ADAMTSL4	1.63293	1.04311	2.55626	0.0414221	53
MCL1	1.63293	1.04311	2.55626	0.0414221	53
AKAP6	2.05719	1.06944	3.95725	0.0414905	27
C1orf111	1.66509	1.04215	2.66039	0.0415764	48
NFKBIA	2.06193	1.076	3.95125	0.0417592	28
PSMA6	2.06193	1.076	3.95125	0.0417592	28
UAP1	1.66366	1.04131	2.65798	0.0418849	48
UHMK1	1.66366	1.04131	2.65798	0.0418849	48
LRP5	0.358576	0.122547	1.04921	0.0422658	17
FAM179A	2.28228	1.11585	4.66801	0.0432298	16
TIMP3	0.169905	0.0239894	1.20335	0.0435967	10
ANXA9	1.62196	1.03612	2.53905	0.043664	55
CERS2	1.62196	1.03612	2.53905	0.043664	55
SETDB1	1.62196	1.03612	2.53905	0.043664	55
C6orf223	1.90491	1.06976	3.39205	0.0438591	23
GDPD5	0.224103	0.0456633	1.09984	0.0440989	11
MIP	3.17726	1.19809	8.42592	0.0451235	10
TIMELESS	3.17726	1.19809	8.42592	0.0451235	10
CNST	1.67203	1.02809	2.7193	0.045454	39
SCCPDH	1.67203	1.02809	2.7193	0.045454	39
TFB2M	1.67203	1.02809	2.7193	0.045454	39
ATAD2B	2.0303	1.06267	3.87902	0.0454642	21
UBXN2A	2.0303	1.06267	3.87902	0.0454642	21
APOA2	1.64583	1.02996	2.62998	0.0462165	51
FCER1G	1.64583	1.02996	2.62998	0.0462165	51
NDUFS2	1.64583	1.02996	2.62998	0.0462165	51
TOMM40L	1.64583	1.02996	2.62998	0.0462165	51
GARS	3.0131	1.16454	7.79597	0.0462234	8
ASPH	2.14166	1.06901	4.29063	0.0466133	24
HRNR	1.63009	1.02877	2.5829	0.0467571	49
CHN2	2.80849	1.15916	6.80459	0.0467966	8
KLHL35	0.226289	0.045717	1.12008	0.0468909	10
RPS3	0.226289	0.045717	1.12008	0.0468909	10
SERPINH1	0.226289	0.045717	1.12008	0.0468909	10
DNMT3A	1.93189	1.05446	3.53944	0.0469713	23
TNFSF18	1.67273	1.02764	2.72277	0.0474422	43
ANKRD45	1.65011	1.02495	2.65658	0.0479543	44
MIA2	1.9839	1.05487	3.73112	0.0480564	24
PNN	1.9839	1.05487	3.73112	0.0480564	24
FGF3	0.361888	0.114722	1.14157	0.0482399	18
RALGAPA1	1.93943	1.04709	3.59222	0.0483278	27
CALCOCO2	0.434643	0.18956	0.996596	0.0484149	18
ASXL2	2.06058	1.06001	4.00564	0.0484303	19
AC090154.1	2.10155	1.06691	4.13952	0.0484737	23
ADHFE1	2.10155	1.06691	4.13952	0.0484737	23
C8orf44	2.10155	1.06691	4.13952	0.0484737	23
C8orf44-SGK3	2.10155	1.06691	4.13952	0.0484737	23
C8orf46	2.10155	1.06691	4.13952	0.0484737	23
RRS1	2.10155	1.06691	4.13952	0.0484737	23
SGK3	2.10155	1.06691	4.13952	0.0484737	23
VCPIP1	2.10155	1.06691	4.13952	0.0484737	23
CSGALNACT2	2.56973	1.08225	6.10165	0.0487618	14
MYRFL	2.39636	1.10689	5.18801	0.0489889	11
ZNF124	1.64961	1.01791	2.67332	0.0493016	41
ZNF496	1.64961	1.01791	2.67332	0.0493016	41
SP2	0.428386	0.186579	0.983573	0.0495791	16
ARNT	1.60858	1.02255	2.53046	0.0498557	53
ANP32E	1.59091	1.0212	2.47844	0.0499496	55
event (n), the number of clonal alterations

## Sheet: TableS4
Table S4. The prognostic potential of the atered clonal CNAs in recurrence-free survival
Gene Symbol	Hazard ratio	lower .95	upper .95	p-value	event (n)
DUSP19	0.284331	0.128957	0.626909	0.00256718	15
NUP35	0.284331	0.128957	0.626909	0.00256718	15
KCNJ2	2.26576	1.36447	3.76237	0.00352635	26
PKP1	2.07129	1.28344	3.34277	0.00488494	30
LAD1	2.07129	1.28344	3.34277	0.00488494	31
TNNT2	2.07129	1.28344	3.34277	0.00488494	31
RPL37	0.185768	0.0564639	0.611186	0.00501162	9
GCOM1	3.53981	1.66473	7.52692	0.005094	8
MYZAP	3.53981	1.66473	7.52692	0.005094	8
NADK2	0.217862	0.053791	0.882378	0.00517101	13
CSRP1	2.08796	1.28	3.40593	0.00543766	29
NCKAP1	0.323881	0.146561	0.715737	0.00564345	16
KIF21B	2.03741	1.26319	3.28615	0.00580326	31
ABCA9	2.08748	1.26652	3.44059	0.00735786	29
RAPGEF4	0.388263	0.197846	0.761949	0.00760848	23
TNFSF4	1.80662	1.18875	2.74563	0.00773595	43
KCNJ16	2.14331	1.26909	3.61975	0.00786597	26
WIPI1	2.07628	1.25542	3.43386	0.00791602	30
UGT3A2	0.230336	0.0565939	0.937462	0.00821014	12
MYRFL	3.36796	1.56534	7.24647	0.00850455	11
ABCA5	2.1424	1.26608	3.62526	0.00870085	26
ABCA6	2.1424	1.26608	3.62526	0.00870085	26
MAP2K6	2.1424	1.26608	3.62526	0.00870085	26
ABCA10	2.1424	1.26608	3.62526	0.00870085	27
ELF3	2.02365	1.2288	3.33266	0.00885609	26
PRDX6	1.79843	1.17901	2.7433	0.00890727	41
SLC9C2	1.79843	1.17901	2.7433	0.00890727	41
NCF2	1.90846	1.19695	3.04292	0.0093449	34
SMG7	1.90846	1.19695	3.04292	0.0093449	34
ZNF431	0.318541	0.132871	0.763662	0.00938674	11
ZNF708	0.318541	0.132871	0.763662	0.00938674	11
ZNF714	0.318541	0.132871	0.763662	0.00938674	11
CD5L	1.78164	1.17376	2.70434	0.00948113	48
FCRL1	1.78164	1.17376	2.70434	0.00948113	48
FCRL2	1.78164	1.17376	2.70434	0.00948113	48
FCRL3	1.78164	1.17376	2.70434	0.00948113	48
FCRL4	1.78164	1.17376	2.70434	0.00948113	48
FCRL5	1.78164	1.17376	2.70434	0.00948113	48
AL596220.1	1.88507	1.18824	2.99054	0.00950918	33
C1orf27	1.88507	1.18824	2.99054	0.00950918	33
OCLM	1.88507	1.18824	2.99054	0.00950918	33
PTGS2	1.88507	1.18824	2.99054	0.00950918	33
TPR	1.88507	1.18824	2.99054	0.00950918	33
IPO9	2.00611	1.21864	3.30242	0.00961123	27
LMOD1	2.00611	1.21864	3.30242	0.00961123	27
RNPEP	2.00611	1.21864	3.30242	0.00961123	27
SHISA4	2.00611	1.21864	3.30242	0.00961123	27
TIMM17A	2.00611	1.21864	3.30242	0.00961123	27
NAV1	2.00611	1.21864	3.30242	0.00961123	28
ZNF281	1.8724	1.19063	2.94456	0.00975606	35
KIAA1614	1.93858	1.1985	3.13568	0.0099152	31
KIF14	1.93061	1.20019	3.10556	0.00996874	31
TROVE2	1.84852	1.17761	2.90166	0.0100239	36
IGFN1	1.92728	1.19908	3.09772	0.0100624	31
TMEM9	1.92728	1.19908	3.09772	0.0100624	31
ETV3	1.77193	1.16749	2.68931	0.0101213	48
ETV3L	1.77193	1.16749	2.68931	0.0101213	48
CAMSAP2	1.95788	1.20399	3.18382	0.0102078	29
GPR25	1.95788	1.20399	3.18382	0.0102078	29
ASCL5	1.95788	1.20399	3.18382	0.0102078	30
C1orf106	1.95788	1.20399	3.18382	0.0102078	30
CACNA1S	1.95788	1.20399	3.18382	0.0102078	30
PHLDA3	1.95788	1.20399	3.18382	0.0102078	30
TNNI1	1.95788	1.20399	3.18382	0.0102078	30
SKP2	0.240347	0.0593109	0.973965	0.0103151	12
DNAJC10	0.31126	0.133022	0.728318	0.0105179	13
FRZB	0.31126	0.133022	0.728318	0.0105179	13
DHX9	1.86019	1.1737	2.94822	0.0108724	32
NPL	1.86019	1.1737	2.94822	0.0108724	32
SHCBP1L	1.86019	1.1737	2.94822	0.0108724	32
LAMC1	1.86019	1.1737	2.94822	0.0108724	33
AC025263.3	3.58305	1.57198	8.16694	0.0109012	10
BEST3	3.58305	1.57198	8.16694	0.0109012	10
CCT2	3.58305	1.57198	8.16694	0.0109012	10
FRS2	3.58305	1.57198	8.16694	0.0109012	10
LRRC10	3.58305	1.57198	8.16694	0.0109012	10
RAB3IP	3.58305	1.57198	8.16694	0.0109012	10
ABCA8	1.99955	1.21417	3.29295	0.0110852	30
RGS18	1.84512	1.17184	2.90523	0.0111108	34
APH1B	3.62673	1.53585	8.56411	0.0111785	6
DDX59	1.93743	1.19194	3.14918	0.0112951	30
KDM5B	1.96454	1.19461	3.23067	0.0116734	27
ZNF648	1.85249	1.16667	2.94146	0.011787	32
PDC	1.87141	1.16907	2.99569	0.0118636	32
DKK3	3.3492	1.48925	7.53208	0.0118709	11
BLZF1	1.76868	1.15332	2.71236	0.0120405	41
CCDC181	1.76868	1.15332	2.71236	0.0120405	41
KIFAP3	1.76868	1.15332	2.71236	0.0120405	41
METTL11B	1.76868	1.15332	2.71236	0.0120405	41
SLC19A2	1.76868	1.15332	2.71236	0.0120405	41
IER5	1.84365	1.16149	2.92646	0.0123615	33
MR1	1.84365	1.16149	2.92646	0.0123615	33
STX6	1.84365	1.16149	2.92646	0.0123615	33
TNFSF18	1.76308	1.14979	2.70348	0.0124778	41
PAPPA2	1.84632	1.16598	2.92364	0.012519	33
EML6	0.224771	0.0690571	0.731599	0.0127625	10
ACTR2	0.292171	0.114345	0.746547	0.0127958	8
CD1D	1.75198	1.14825	2.67314	0.0128005	47
KIRREL	1.75198	1.14825	2.67314	0.0128005	47
FAM20A	1.99294	1.19385	3.32689	0.0128778	29
PRKAR1A	1.99294	1.19385	3.32689	0.0128778	29
LMX1A	1.73267	1.1428	2.62701	0.0130825	44
CERKL	0.332551	0.144716	0.764187	0.0131129	15
ITGA4	0.332551	0.144716	0.764187	0.0131129	15
NEUROD1	0.332551	0.144716	0.764187	0.0131129	15
SSFA2	0.332551	0.144716	0.764187	0.0131129	15
UBE2E3	0.332551	0.144716	0.764187	0.0131129	15
NOL11	2.10489	1.22507	3.61657	0.0133617	26
RGS2	1.85354	1.16185	2.95702	0.0134321	33
PLA2G4A	1.84699	1.15498	2.95361	0.0134623	32
GAS2	4.81738	1.74757	13.2796	0.0136086	7
CTR9	3.65966	1.51229	8.85616	0.0141749	9
EIF4G2	3.65966	1.51229	8.85616	0.0141749	9
ZBED5	3.65966	1.51229	8.85616	0.0141749	9
AKAP6	2.20088	1.22053	3.96868	0.0141813	25
ARL8A	1.95685	1.17598	3.25622	0.0143058	27
GPR37L1	1.95685	1.17598	3.25622	0.0143058	27
PTPN7	1.95685	1.17598	3.25622	0.0143058	27
RGS16	1.83284	1.14866	2.92452	0.0144545	31
RGS8	1.83284	1.14866	2.92452	0.0144545	31
RGSL1	1.83284	1.14866	2.92452	0.0144545	31
RAB8B	2.88472	1.34439	6.18987	0.0152754	8
RPS27L	2.88472	1.34439	6.18987	0.0152754	8
SBDS	0.172858	0.0430459	0.694136	0.0155684	6
TMEM248	0.172858	0.0430459	0.694136	0.0155684	6
CHN1	0.348587	0.153474	0.791752	0.0156307	16
PEPD	2.62205	1.3052	5.2675	0.015955	15
LMBRD2	0.257899	0.0636339	1.04523	0.0161424	12
MROH2B	0.212619	0.0534069	0.84646	0.0164068	7
C7	0.212619	0.0534069	0.84646	0.0164068	8
CARD6	0.212619	0.0534069	0.84646	0.0164068	8
ZBTB37	1.70196	1.11962	2.58718	0.0164539	42
BPTF	1.96456	1.16813	3.304	0.0166089	28
C17orf58	1.96456	1.16813	3.304	0.0166089	28
KPNA2	1.96456	1.16813	3.304	0.0166089	28
TMEM79	1.68746	1.11726	2.54868	0.0167776	49
VHLL	1.68746	1.11726	2.54868	0.0167776	49
UCHL5	1.78929	1.12816	2.83786	0.0169847	35
PITPNC1	1.91954	1.16601	3.16004	0.0170381	30
UBE2T	1.91625	1.15293	3.18495	0.0171658	26
SYT2	1.91625	1.15293	3.18495	0.0171658	27
ACKR1	1.70603	1.11886	2.60135	0.0172724	46
AIM2	1.70603	1.11886	2.60135	0.0172724	46
CADM3	1.70603	1.11886	2.60135	0.0172724	46
FCER1A	1.70603	1.11886	2.60135	0.0172724	46
IFI16	1.70603	1.11886	2.60135	0.0172724	46
MNDA	1.70603	1.11886	2.60135	0.0172724	46
OR10J3	1.70603	1.11886	2.60135	0.0172724	46
OR10X1	1.70603	1.11886	2.60135	0.0172724	46
OR10Z1	1.70603	1.11886	2.60135	0.0172724	46
OR6K2	1.70603	1.11886	2.60135	0.0172724	46
OR6K3	1.70603	1.11886	2.60135	0.0172724	46
OR6K6	1.70603	1.11886	2.60135	0.0172724	46
OR6N1	1.70603	1.11886	2.60135	0.0172724	46
OR6N2	1.70603	1.11886	2.60135	0.0172724	46
OR6P1	1.70603	1.11886	2.60135	0.0172724	46
OR6Y1	1.70603	1.11886	2.60135	0.0172724	46
PYHIN1	1.70603	1.11886	2.60135	0.0172724	46
SPTA1	1.70603	1.11886	2.60135	0.0172724	46
GPR52	1.69997	1.11319	2.59606	0.0175512	40
ATP2B2	2.11731	1.18806	3.77339	0.017627	20
LRRC71	1.68547	1.11114	2.55666	0.0181831	48
ANKRD45	1.68639	1.10975	2.56266	0.0182269	42
RGS1	1.7947	1.12684	2.85839	0.0183699	33
RGS13	1.7947	1.12684	2.85839	0.0183699	33
RGS21	1.7947	1.12684	2.85839	0.0183699	33
ARSG	1.89078	1.14814	3.11379	0.0184232	31
C1orf21	1.80418	1.12471	2.89412	0.0185905	32
COLGALT2	1.80418	1.12471	2.89412	0.0185905	32
EDEM3	1.80418	1.12471	2.89412	0.0185905	32
LAMC2	1.80418	1.12471	2.89412	0.0185905	32
NMNAT2	1.80418	1.12471	2.89412	0.0185905	32
TSEN15	1.80418	1.12471	2.89412	0.0185905	32
APOBEC4	1.80418	1.12471	2.89412	0.0185905	33
ARPC5	1.80418	1.12471	2.89412	0.0185905	33
RGL1	1.80418	1.12471	2.89412	0.0185905	33
MTMR12	0.267225	0.0658891	1.08378	0.0201111	11
CAMK2B	0.321559	0.126759	0.815725	0.0205444	9
COMP	0.299346	0.0957157	0.93619	0.0206401	12
IVNS1ABP	1.78995	1.11264	2.87956	0.0206541	31
GLUL	1.76506	1.10904	2.80912	0.0207048	32
TEDDM1	1.76506	1.10904	2.80912	0.0207048	32
ZNF738	0.342564	0.137303	0.854681	0.02078	10
SPIDR	2.02397	1.12672	3.63573	0.0208504	28
CDC73	1.78146	1.11184	2.85437	0.0208804	31
CMPK2	0.447857	0.220926	0.907885	0.0209489	22
RSAD2	0.447857	0.220926	0.907885	0.0209489	22
METTL18	1.6948	1.09996	2.61133	0.0211897	40
SCYL3	1.6948	1.09996	2.61133	0.0211897	40
BCAN	1.68764	1.10271	2.58285	0.021233	47
CRABP2	1.68764	1.10271	2.58285	0.021233	47
ISG20L2	1.68764	1.10271	2.58285	0.021233	47
NES	1.68764	1.10271	2.58285	0.021233	47
INSRR	1.67173	1.09795	2.54537	0.0213678	47
NTRK1	1.67173	1.09795	2.54537	0.0213678	47
PEAR1	1.67173	1.09795	2.54537	0.0213678	47
TNR	1.66956	1.09379	2.54842	0.0214162	41
HELZ	1.91649	1.14802	3.19938	0.0214605	29
ALDH9A1	1.67179	1.0975	2.54659	0.0214656	43
LRRC52	1.67179	1.0975	2.54659	0.0214656	43
MGST3	1.67179	1.0975	2.54659	0.0214656	43
RXRG	1.67179	1.0975	2.54659	0.0214656	43
ZMAT4	0.52648	0.304057	0.911609	0.0218949	31
FAM20B	1.75424	1.10382	2.78792	0.0220164	35
NR5A2	1.7651	1.10983	2.80726	0.0224876	35
SOX9	2.0322	1.1649	3.54521	0.0225231	23
ADIPOR1	1.8247	1.11454	2.98738	0.0225321	28
CYB5R1	1.8247	1.11454	2.98738	0.0225321	28
KLHL12	1.8247	1.11454	2.98738	0.0225321	28
RABIF	1.8247	1.11454	2.98738	0.0225321	28
ATP1A2	1.66486	1.0925	2.53708	0.0225886	47
ATP1A4	1.66486	1.0925	2.53708	0.0225886	47
IGSF8	1.66486	1.0925	2.53708	0.0225886	47
KCNJ9	1.66486	1.0925	2.53708	0.0225886	47
SLC22A5	0.392354	0.173801	0.885737	0.0228786	16
C5orf56	0.392354	0.173801	0.885737	0.0228786	17
CD1A	1.67575	1.09301	2.56919	0.0230062	46
CD1B	1.67575	1.09301	2.56919	0.0230062	46
CD1C	1.67575	1.09301	2.56919	0.0230062	46
CD1E	1.67575	1.09301	2.56919	0.0230062	46
OR10K1	1.67575	1.09301	2.56919	0.0230062	46
OR10K2	1.67575	1.09301	2.56919	0.0230062	46
OR10R2	1.67575	1.09301	2.56919	0.0230062	46
OR10T2	1.67575	1.09301	2.56919	0.0230062	46
C1orf111	1.64775	1.08813	2.49516	0.0231038	46
GDNF	0.283245	0.0823841	0.973826	0.023134	10
DFNB59	0.393382	0.177406	0.872287	0.0232658	18
FKBP7	0.393382	0.177406	0.872287	0.0232658	18
CACNA1E	1.74623	1.09532	2.78395	0.0232919	35
pk	0.435606	0.213215	0.889959	0.0233611	22
OLFML2B	1.65715	1.08815	2.52368	0.0236095	46
GLRX2	1.73735	1.09214	2.76373	0.0238531	34
CTD-2535L24.2	1.96168	1.14213	3.36932	0.0239584	25
ATF6	1.65506	1.08613	2.52201	0.0241007	45
FKSG66	2.04963	1.15452	3.63872	0.0241398	20
SVIP	5.34188	1.66565	17.1318	0.0241604	6
F12	0.44516	0.211778	0.935731	0.0243418	22
GRK6	0.44516	0.211778	0.935731	0.0243418	22
PRR7	0.44516	0.211778	0.935731	0.0243418	22
TSHZ2	0.47741	0.246492	0.924657	0.0244322	20
GHRL	2.07941	1.14236	3.78512	0.0250329	19
IRAK2	2.07941	1.14236	3.78512	0.0250329	19
RP11-438J1.1	2.07941	1.14236	3.78512	0.0250329	19
SEC13	2.07941	1.14236	3.78512	0.0250329	19
TATDN2	2.07941	1.14236	3.78512	0.0250329	19
AC008810.1	0.224007	0.0541148	0.927271	0.0251206	7
PRKAA1	0.224007	0.0541148	0.927271	0.0251206	7
PTGER4	0.224007	0.0541148	0.927271	0.0251206	7
TTC33	0.224007	0.0541148	0.927271	0.0251206	7
TPM1	2.60968	1.22241	5.5713	0.0252469	9
LMAN2	0.424457	0.193204	0.932508	0.0256178	20
PFN3	0.424457	0.193204	0.932508	0.0256178	20
RGS14	0.424457	0.193204	0.932508	0.0256178	20
SLC34A1	0.424457	0.193204	0.932508	0.0256178	20
SLC16A6	1.85139	1.11126	3.08447	0.0256721	30
EGFLAM	0.287568	0.0831664	0.994334	0.0257443	10
CASQ1	1.6581	1.08153	2.54204	0.0257905	46
NCSTN	1.6581	1.08153	2.54204	0.0257905	46
NHLH1	1.6581	1.08153	2.54204	0.0257905	46
PEA15	1.6581	1.08153	2.54204	0.0257905	46
SLAMF6	1.6581	1.08153	2.54204	0.0257905	46
VANGL2	1.6581	1.08153	2.54204	0.0257905	46
COPA	1.6581	1.08153	2.54204	0.0257905	47
DCAF8	1.6581	1.08153	2.54204	0.0257905	47
PEX19	1.6581	1.08153	2.54204	0.0257905	47
RP11-574F21.3	1.6581	1.08153	2.54204	0.0257905	47
RANBP3L	0.338072	0.107326	1.06492	0.0262386	13
RNF2	1.76026	1.08796	2.848	0.02644	31
SWT1	1.76026	1.08796	2.848	0.02644	31
TRMT1L	1.76026	1.08796	2.848	0.02644	31
FAM129A	1.76026	1.08796	2.848	0.02644	32
C1orf112	1.67246	1.07872	2.593	0.0267082	39
F5	1.67246	1.07872	2.593	0.0267082	39
SELE	1.67246	1.07872	2.593	0.0267082	39
SELL	1.67246	1.07872	2.593	0.0267082	39
SELP	1.67246	1.07872	2.593	0.0267082	39
NOS1AP	1.6108	1.06956	2.42592	0.0271178	49
NUP107	3.13301	1.30542	7.51919	0.0272004	11
SLC35E3	3.13301	1.30542	7.51919	0.0272004	11
CENPL	1.63711	1.07223	2.4996	0.0273854	41
DARS2	1.63711	1.07223	2.4996	0.0273854	41
KLHL20	1.63711	1.07223	2.4996	0.0273854	41
RC3H1	1.63711	1.07223	2.4996	0.0273854	41
SERPINC1	1.63711	1.07223	2.4996	0.0273854	41
CCT3	1.62576	1.07169	2.46627	0.0275705	48
TSACC	1.62576	1.07169	2.46627	0.0275705	48
ZNF385B	0.418804	0.194447	0.902027	0.0277857	18
CAPSL	0.282964	0.0697625	1.14773	0.0278315	11
RNASEL	1.73102	1.07891	2.77727	0.0278455	32
C1orf105	1.63184	1.06996	2.48877	0.0280389	43
DNM3	1.63184	1.06996	2.48877	0.0280389	43
PIGC	1.63184	1.06996	2.48877	0.0280389	43
SUCO	1.63184	1.06996	2.48877	0.0280389	43
CRP	1.61935	1.06896	2.45313	0.028131	48
ARHGEF11	1.61935	1.06896	2.45313	0.028131	49
GLMP	1.60864	1.06685	2.42557	0.0284806	50
PCDH15	0.400495	0.178618	0.89798	0.0286173	14
GNA13	1.90184	1.11334	3.2488	0.0286827	25
ASTN1	1.7365	1.08	2.79207	0.0288621	31
RFWD2	1.67673	1.07231	2.62184	0.0289714	36
HDGF	1.63858	1.07111	2.50669	0.0290777	48
MRPL24	1.63858	1.07111	2.50669	0.0290777	48
PRCC	1.63858	1.07111	2.50669	0.0290777	48
RRNAD1	1.63858	1.07111	2.50669	0.0290777	48
DUSP27	1.62033	1.06461	2.46614	0.0299865	44
GPA33	1.62033	1.06461	2.46614	0.0299865	44
ILDR2	1.62033	1.06461	2.46614	0.0299865	44
MAEL	1.62033	1.06461	2.46614	0.0299865	44
POGK	1.62033	1.06461	2.46614	0.0299865	44
TADA1	1.62033	1.06461	2.46614	0.0299865	44
HMCN1	1.66901	1.06534	2.61476	0.0300341	34
PRG4	1.66901	1.06534	2.61476	0.0300341	34
ZNF257	0.378883	0.156661	0.916323	0.0306383	10
TIMP3	0.19963	0.0279008	1.42835	0.0306806	9
FBXL22	2.50803	1.17698	5.34439	0.0307218	9
USP3	2.50803	1.17698	5.34439	0.0307218	9
BGLAP	1.60605	1.05943	2.43472	0.0312708	48
PAQR6	1.60605	1.05943	2.43472	0.0312708	48
PMF1	1.60605	1.05943	2.43472	0.0312708	48
PMF1-BGLAP	1.60605	1.05943	2.43472	0.0312708	48
SEMA4A	1.60605	1.05943	2.43472	0.0312708	48
SLC25A44	1.60605	1.05943	2.43472	0.0312708	48
SMG5	1.60605	1.05943	2.43472	0.0312708	48
XPR1	1.66909	1.05962	2.62911	0.031879	35
CEP112	1.80751	1.08656	3.00681	0.0319207	29
SH2D1B	1.61067	1.05844	2.45103	0.0319238	45
B3GALT2	1.70384	1.06355	2.7296	0.0319348	32
GPR33	1.94233	1.09919	3.43221	0.0326428	25
APCS	1.60541	1.05566	2.44145	0.0328455	47
C1orf204	1.60541	1.05566	2.44145	0.0328455	47
CFAP45	1.60541	1.05566	2.44145	0.0328455	47
DUSP23	1.60541	1.05566	2.44145	0.0328455	47
FCRL6	1.60541	1.05566	2.44145	0.0328455	47
IGSF9	1.60541	1.05566	2.44145	0.0328455	47
OR10J1	1.60541	1.05566	2.44145	0.0328455	47
OR10J5	1.60541	1.05566	2.44145	0.0328455	47
RP11-190A12.7	1.60541	1.05566	2.44145	0.0328455	47
SLAMF8	1.60541	1.05566	2.44145	0.0328455	47
SLAMF9	1.60541	1.05566	2.44145	0.0328455	47
TAGLN2	1.60541	1.05566	2.44145	0.0328455	47
VSIG8	1.60541	1.05566	2.44145	0.0328455	47
C5orf46	0.457383	0.221871	0.942887	0.0329898	17
SCGB3A2	0.457383	0.221871	0.942887	0.0329898	17
SPINK1	0.457383	0.221871	0.942887	0.0329898	17
AXIN2	1.92358	1.10185	3.35814	0.0331075	24
SH2D2A	1.63084	1.05977	2.50966	0.0331125	46
ALDH1B1	2.08926	1.10897	3.93611	0.0333811	15
ANKRD18A	2.08926	1.10897	3.93611	0.0333811	15
IGFBPL1	2.08926	1.10897	3.93611	0.0333811	15
RP11-392E22.9	2.08926	1.10897	3.93611	0.0333811	15
CPSF6	2.80767	1.2323	6.39697	0.0335034	11
FAM78B	1.61535	1.05516	2.47296	0.0335266	42
PBX1	1.61535	1.05516	2.47296	0.0335266	42
CD48	1.62712	1.05521	2.50899	0.0340484	45
CD84	1.62712	1.05521	2.50899	0.0340484	45
SLAMF1	1.62712	1.05521	2.50899	0.0340484	45
CCDC85A	0.249682	0.0702614	0.887272	0.0345826	8
EFEMP1	0.249682	0.0702614	0.887272	0.0345826	8
CLHC1	0.249682	0.0702614	0.887272	0.0345826	9
MTIF2	0.249682	0.0702614	0.887272	0.0345826	9
RPS27A	0.249682	0.0702614	0.887272	0.0345826	9
RTN4	0.249682	0.0702614	0.887272	0.0345826	9
CCDC88A	0.249682	0.0702614	0.887272	0.0345826	10
LGR6	1.72877	1.06332	2.81068	0.0346061	28
BBOX1	2.80168	1.19762	6.55413	0.0348016	9
DYRK2	3.10912	1.26734	7.62747	0.0348699	8
IFNG	3.10912	1.26734	7.62747	0.0348699	8
ATF2	0.386936	0.162452	0.921625	0.0358027	15
ATP5G3	0.386936	0.162452	0.921625	0.0358027	15
RP11-565P22.6	1.58511	1.04531	2.40366	0.0360281	47
ATP9A	0.390225	0.157049	0.969609	0.0363976	11
ABL2	1.67941	1.04981	2.68661	0.0366125	33
CEP350	1.67941	1.04981	2.68661	0.0366125	34
FAM163A	1.67941	1.04981	2.68661	0.0366125	34
NPHS2	1.67941	1.04981	2.68661	0.0366125	34
SOAT1	1.67941	1.04981	2.68661	0.0366125	34
TDRD5	1.67941	1.04981	2.68661	0.0366125	34
TOR1AIP1	1.67941	1.04981	2.68661	0.0366125	34
TOR1AIP2	1.67941	1.04981	2.68661	0.0366125	34
TOR3A	1.67941	1.04981	2.68661	0.0366125	34
RCSD1	1.58723	1.04369	2.41384	0.0367262	44
ARHGAP5	2.04015	1.08921	3.82131	0.0369445	23
SMURF2	1.88577	1.08377	3.28126	0.0370388	24
TMCO1	1.58677	1.04362	2.41261	0.0370943	44
UCK2	1.58677	1.04362	2.41261	0.0370943	44
SESTD1	0.411738	0.177669	0.954182	0.0373708	17
CERS1	0.418884	0.176986	0.991399	0.0376044	14
COPE	0.418884	0.176986	0.991399	0.0376044	14
DDX49	0.418884	0.176986	0.991399	0.0376044	14
GDF1	0.418884	0.176986	0.991399	0.0376044	14
HOMER3	0.418884	0.176986	0.991399	0.0376044	14
UPF1	0.418884	0.176986	0.991399	0.0376044	14
SCFD1	1.90001	1.07596	3.35519	0.0381344	27
DDR2	1.57121	1.03929	2.37538	0.0382797	47
HSD17B7	1.57121	1.03929	2.37538	0.0382797	47
STRN3	1.89708	1.07439	3.34973	0.0385391	27
ZNF143	2.88659	1.16841	7.13144	0.038617	12
RP11-544M22.13	1.57676	1.03833	2.3944	0.0386206	48
SSR2	1.57265	1.03806	2.38255	0.0389153	50
UBQLN4	1.57265	1.03806	2.38255	0.0389153	50
CRTC3	1.94931	1.0526	3.60993	0.0390029	23
BLM	1.94931	1.0526	3.60993	0.0390029	24
ABCG8	0.312767	0.0905855	1.0799	0.0391887	11
MX1	2.91142	1.17052	7.24158	0.0396025	9
MX2	2.91142	1.17052	7.24158	0.0396025	9
TMPRSS2	2.91142	1.17052	7.24158	0.0396025	9
B4GALT7	0.492029	0.240037	1.00857	0.0409705	23
DBN1	0.492029	0.240037	1.00857	0.0409705	23
DDX41	0.492029	0.240037	1.00857	0.0409705	23
DOK3	0.492029	0.240037	1.00857	0.0409705	23
FAM193B	0.492029	0.240037	1.00857	0.0409705	23
PDLIM7	0.492029	0.240037	1.00857	0.0409705	23
TMED9	0.492029	0.240037	1.00857	0.0409705	23
ARHGEF2	1.55423	1.03175	2.34131	0.0410648	52
DUSP12	1.57105	1.0331	2.3891	0.0412394	46
FCRLB	1.57105	1.0331	2.3891	0.0412394	46
FCGR2A	1.57105	1.0331	2.3891	0.0412394	47
FCGR2B	1.57105	1.0331	2.3891	0.0412394	47
FCGR3A	1.57105	1.0331	2.3891	0.0412394	47
FCGR3B	1.57105	1.0331	2.3891	0.0412394	47
HSPA6	1.57105	1.0331	2.3891	0.0412394	47
FCRLA	1.57105	1.0331	2.3891	0.0412394	48
HERC1	2.03689	1.08149	3.83631	0.0414936	15
PRKRA	0.416411	0.17855	0.971142	0.0415287	17
OSBPL6	0.416411	0.17855	0.971142	0.0415287	18
KCNJ10	1.56866	1.03213	2.3841	0.0416675	48
PIGM	1.56866	1.03213	2.3841	0.0416675	48
YKT6	0.345208	0.129272	0.921845	0.041696	8
C11orf80	0.38626	0.15353	0.971774	0.0423516	14
RBM4B	0.38626	0.15353	0.971774	0.0423516	14
RCE1	0.38626	0.15353	0.971774	0.0423516	14
SPTBN2	0.38626	0.15353	0.971774	0.0423516	14
TTN	0.47667	0.233988	0.97105	0.0427384	20
ARMC6	0.425387	0.178666	1.01281	0.0427566	14
SLC25A42	0.425387	0.178666	1.01281	0.0427566	14
FMO2	1.56457	1.02801	2.38118	0.042888	42
FMO3	1.56457	1.02801	2.38118	0.042888	42
FMO6P	1.56457	1.02801	2.38118	0.042888	42
MROH9	1.56457	1.02801	2.38118	0.042888	42
F11R	1.57196	1.02891	2.40162	0.0429388	47
ADORA1	1.68977	1.03746	2.75225	0.0429654	29
CHI3L1	1.68977	1.03746	2.75225	0.0429654	29
MYBPH	1.68977	1.03746	2.75225	0.0429654	29
MYOG	1.68977	1.03746	2.75225	0.0429654	29
PPFIA4	1.68977	1.03746	2.75225	0.0429654	29
TMEM183A	1.68977	1.03746	2.75225	0.0429654	29
CACNG4	1.82563	1.06329	3.13451	0.0429796	26
POU2F1	1.56242	1.02761	2.37558	0.0435849	45
NEK7	1.63784	1.03112	2.60154	0.0438213	33
TTC23L	0.30861	0.0760013	1.25314	0.044164	10
ADM	2.52202	1.12979	5.6299	0.044249	11
LYVE1	3.14015	1.19094	8.27966	0.0445439	8
MRVI1	3.14015	1.19094	8.27966	0.0445439	8
AMZ2	1.75681	1.04254	2.96045	0.0447499	29
FAM153A	0.476122	0.222366	1.01946	0.0448008	21
MXD3	0.476122	0.222366	1.01946	0.0448008	21
PRELID1	0.476122	0.222366	1.01946	0.0448008	21
PROP1	0.476122	0.222366	1.01946	0.0448008	21
RAB24	0.476122	0.222366	1.01946	0.0448008	21
FAM153C	0.476122	0.222366	1.01946	0.0448008	22
RMND5B	0.476122	0.222366	1.01946	0.0448008	22
DPT	1.54603	1.02274	2.33706	0.0448538	45
ATP1B1	1.55702	1.02325	2.36923	0.0449978	43
FMO1	1.55702	1.02325	2.36923	0.0449978	43
FMO4	1.55702	1.02325	2.36923	0.0449978	43
MYOC	1.55702	1.02325	2.36923	0.0449978	43
NME7	1.55702	1.02325	2.36923	0.0449978	43
PRRC2C	1.55702	1.02325	2.36923	0.0449978	43
PRRX1	1.55702	1.02325	2.36923	0.0449978	43
VAMP4	1.55702	1.02325	2.36923	0.0449978	43
CD247	1.56683	1.02438	2.39652	0.0454723	43
CREG1	1.56683	1.02438	2.39652	0.0454723	43
METTL2A	1.83363	1.05053	3.20049	0.045584	25
NFKBIA	1.92326	1.0521	3.51576	0.0457542	26
PSMA6	1.92326	1.0521	3.51576	0.0457542	26
KIF2B	1.96599	1.06399	3.63265	0.0458893	20
STXBP4	1.96599	1.06399	3.63265	0.0458893	20
RGS4	1.55384	1.02248	2.36133	0.0459078	45
N4BP3	0.477685	0.222868	1.02385	0.0460886	21
METTL13	1.55267	1.02051	2.36233	0.0462627	44
SNX1	2.30006	1.08594	4.87161	0.046383	9
FAM96A	2.30006	1.08594	4.87161	0.046383	10
BRINP3	1.65863	1.02674	2.67938	0.0465349	31
DLK2	0.373814	0.118907	1.17518	0.0468646	15
ZNF506	0.456935	0.210488	0.991931	0.0470926	10
ZDHHC13	2.88117	1.13432	7.31817	0.0473273	9
CDC42SE1	1.58068	1.02173	2.44541	0.0478407	50
MLLT11	1.58068	1.02173	2.44541	0.0478407	50
FASLG	1.54655	1.01686	2.35218	0.0480079	44
CACNG5	1.85674	1.05196	3.27719	0.0480359	25
DTD2	1.88224	1.04474	3.39109	0.0482155	24
AL365181.2	1.569	1.02032	2.41274	0.0484951	47
APOA1BP	1.569	1.02032	2.41274	0.0484951	47
C1orf61	1.569	1.02032	2.41274	0.0484951	47
GPATCH4	1.569	1.02032	2.41274	0.0484951	47
HAPLN2	1.569	1.02032	2.41274	0.0484951	47
IQGAP3	1.569	1.02032	2.41274	0.0484951	47
MEF2D	1.569	1.02032	2.41274	0.0484951	47
RHBG	1.569	1.02032	2.41274	0.0484951	47
TTC24	1.569	1.02032	2.41274	0.0484951	47
FANCF	4.11236	1.29148	13.0947	0.0488036	6
ANGPTL1	1.64665	1.02022	2.65773	0.0488205	33
SLC30A6	0.316137	0.07804	1.28066	0.0488934	12
C1orf226	1.54847	1.01608	2.35981	0.0489296	46
CACNG1	1.82946	1.04818	3.19309	0.0490748	25
event (n), the number of clonal alterations

## Sheet: TableS5
Table S5. The prognostic potential of the differentially expressed genes in overall survival
Gene Symbol	Hazard ratio	lower .95	upper .95	p-value	p-ph
SOCS2	0.373308	0.257288	0.541647	1.56201e-07	0.183415
CDCA8	2.99531	1.97668	4.53886	1.7143e-07	0.000811445
RAMP3	0.410695	0.292224	0.577194	2.80477e-07	0.00171547
KIAA1841	5.29131	2.74223	10.2099	6.11799e-07	0.0254638
UCK2	5.76563	2.87151	11.5767	6.81053e-07	0.00175988
TRIP13	2.49269	1.73255	3.58634	7.66337e-07	0.00348887
KPNA2	16.1993	5.27332	49.7633	7.84821e-07	0.00280214
SAT1	0.000566717	2.8115e-05	0.0114234	9.62139e-07	0.436227
DBF4	5.55398	2.74523	11.2365	1.60312e-06	0.0386878
DYNC1LI1	23.3131	6.35046	85.5844	2.5311e-06	0.611022
KIF2C	2.25658	1.60327	3.17611	2.53742e-06	0.000237441
SGOL2	3.09235	1.93184	4.95001	3.12126e-06	0.000124633
RUVBL1	18.6661	5.45335	63.8917	3.68211e-06	0.343684
GHR	0.463263	0.332725	0.645016	3.88906e-06	0.041591
CDC20	2.23112	1.57767	3.15522	4.987e-06	0.000590948
ACYP1	4.6774	2.40845	9.08389	5.11395e-06	0.862266
KIF20A	2.36576	1.62642	3.44119	5.83266e-06	4.29993e-06
GRPEL2	12.2334	4.11577	36.3618	6.19109e-06	0.00089781
ACADS	0.124425	0.0496935	0.311542	6.88609e-06	0.467227
ANLN	2.23234	1.56857	3.177	7.24781e-06	0.000317545
PLK1	2.18975	1.54066	3.1123	9.65758e-06	0.000147795
MCM10	2.22801	1.57591	3.14996	1.06798e-05	0.0126375
TPX2	2.85348	1.77511	4.58695	1.09755e-05	0.00374032
N4BP2L1	0.327243	0.198109	0.540551	1.18305e-05	0.0734411
CENPE	2.26742	1.57011	3.27441	1.22166e-05	0.000270212
EZH2	3.1516	1.87766	5.28986	1.32118e-05	0.00220334
CENPA	2.23356	1.59124	3.13516	1.37523e-05	5.33011e-05
BIRC5	1.99648	1.45313	2.74301	1.79414e-05	0.00324726
TCOF1	12.6915	3.9952	40.3171	1.88443e-05	0.00564607
PBK	2.17532	1.52136	3.11038	1.93876e-05	0.000369831
RBM28	10.3746	3.53541	30.4442	2.22779e-05	0.719588
CCT5	13114.3	185.009	929605	2.31718e-05	0.0286452
FAM72B	2.48134	1.62284	3.79397	2.64471e-05	2.57526e-05
GINS1	2.31589	1.55853	3.44129	2.8646e-05	0.00158948
DLGAP5	2.08512	1.48504	2.92769	3.00124e-05	2.63044e-05
NDC80	2.32271	1.55902	3.46048	3.08057e-05	0.00181459
GCDH	0.241947	0.123164	0.475288	3.1552e-05	0.529112
MYBL2	1.87525	1.38929	2.53119	3.22125e-05	0.000531178
STIP1	584.002	28.3798	12017.6	3.30922e-05	0.000759518
GTSE1	2.12668	1.4868	3.04196	3.34023e-05	5.62263e-05
CCNB1	2.51045	1.60898	3.917	4.00386e-05	9.20529e-05
WDR12	7.87588	2.93524	21.1326	4.12955e-05	0.0038198
ADH4	0.705406	0.595044	0.836237	4.28492e-05	0.504684
UBE2S	2.7914	1.7007	4.58159	4.33957e-05	0.0289093
PPAT	4.82027	2.27986	10.1914	4.35854e-05	0.000698583
SPATS2	4.79	2.24765	10.208	4.63244e-05	0.00220251
DEPDC1	1.95176	1.41252	2.69685	4.65109e-05	0.00117172
METTL6	9.73763	3.26847	29.0109	4.71306e-05	0.0296764
ERCC6L	2.11789	1.47374	3.04358	4.83257e-05	4.65679e-05
HMMR	2.15308	1.48365	3.12457	4.92221e-05	0.000155958
TTK	1.95359	1.41966	2.68833	5.06521e-05	9.36142e-05
CHRNA5	1.60147	1.27608	2.00984	5.13939e-05	0.0201072
HJURP	2.12446	1.47264	3.06478	5.32312e-05	4.85946e-05
MELK	2.06326	1.44652	2.94297	5.82125e-05	0.000437025
KIF18B	1.9481	1.40565	2.69987	5.95437e-05	0.000386414
CDCA2	1.97665	1.42153	2.74854	6.70279e-05	0.000170526
BUB1	1.99274	1.41406	2.80822	7.6728e-05	0.000345692
TUBG1	8.93774	2.99365	26.6842	7.85374e-05	0.0045814
CCDC137	4.97786	2.23242	11.0996	8.08408e-05	0.109152
ARHGAP39	2.94718	1.72935	5.02261	8.10362e-05	0.00640133
KIF11	2.30056	1.51222	3.49988	8.83291e-05	0.00320015
RAD54L	1.86856	1.36532	2.5573	8.94793e-05	0.013283
ABCC5	4.82214	2.18986	10.6185	9.11027e-05	0.0979534
CDCA3	2.08552	1.43958	3.02128	9.48843e-05	0.000453161
SSRP1	502.601	22.3702	11292.1	9.58554e-05	0.009126
KIF4A	1.9286	1.38343	2.68861	9.68848e-05	5.4991e-05
CLSPN	1.55552	1.24551	1.94268	9.89374e-05	0.00217335
CDCA4	3.30453	1.80367	6.05427	9.93746e-05	0.0308852
IQGAP3	2.1595	1.46178	3.19026	0.000101499	0.0136364
TMEM69	6.62297	2.54019	17.2679	0.000103511	0.000800553
CCNF	2.52653	1.57475	4.05357	0.00011084	0.00144507
SKA1	1.93509	1.38901	2.69585	0.000119443	0.000744655
NCAPG	2.16562	1.461	3.21007	0.000119787	9.46797e-05
STMN1	6.38999	2.45562	16.628	0.000123709	0.0010421
PDE2A	0.495476	0.345897	0.709737	0.000123799	0.0125149
SF3B4	42.3704	6.23107	288.113	0.000125446	0.00440567
CDCA5	2.16913	1.4551	3.23355	0.000126967	0.00193709
FYN	0.308042	0.167941	0.565019	0.000133768	0.251772
CPSF3	14.4532	3.64847	57.2558	0.000137272	0.0955287
HN1	5.28041	2.22686	12.5211	0.000146744	0.299081
ECHS1	0.000168949	1.98234e-06	0.014399	0.000149853	0.407826
CDK1	2.07215	1.41597	3.03241	0.000154324	0.000523232
GPT	0.578504	0.433564	0.771899	0.000162963	0.261901
CCNA2	2.04865	1.40802	2.98076	0.000174984	0.000546279
CDK16	10.6929	3.08946	37.0092	0.000175821	0.0259618
E2F6	5.25691	2.2006	12.558	0.000175952	0.010839
RAD54B	3.37899	1.7926	6.36929	0.000177114	0.000194061
C5orf34	2.393	1.52554	3.7537	0.000177202	0.021867
KIF15	1.66187	1.27687	2.16295	0.000178839	0.0030969
ZWINT	2.30418	1.48317	3.57966	0.000180071	0.00203331
PTTG1	1.98557	1.3833	2.85006	0.000181792	0.00782543
KIF23	1.87058	1.34747	2.59677	0.000182551	0.00121858
LOC645166	1.69743	1.29396	2.22671	0.000184402	0.00342339
EIF3B	149147	290.196	7.66545e+07	0.000186842	0.163417
UBE2C	1.92158	1.35988	2.7153	0.000194517	0.00203223
MAD2L1	2.27809	1.47771	3.51197	0.000196671	0.00204387
CCT3	7.85424e+07	4755.84	1.29712e+12	0.000218244	9.70161e-05
RCL1	0.364813	0.21266	0.625826	0.000223861	0.239424
GADD45B	0.284285	0.144818	0.558063	0.000228073	0.241438
SHCBP1	1.88081	1.34475	2.63055	0.000230098	0.00280759
GRHPR	0.00972181	0.000806374	0.117208	0.000231422	0.821943
CDC45	1.91578	1.35436	2.70994	0.000232404	0.0143691
STC2	2.0063	1.38142	2.91383	0.000243987	0.226019
WDR62	1.98685	1.37393	2.87322	0.000248427	0.0122711
CCT2	208.546	12.2948	3537.37	0.00025048	2.38235e-05
SLC27A5	0.485753	0.32745	0.720589	0.000251135	0.192606
CCNE2	1.99085	1.38032	2.87142	0.000253297	0.00341639
RNFT2	1.77191	1.31211	2.39285	0.000256041	0.0088697
EEF1E1	3.5775	1.8066	7.08433	0.000257504	0.559156
ENG	0.232776	0.105869	0.511809	0.000257551	0.331
CENPI	1.47859	1.19462	1.83007	0.000273057	9.59581e-05
OGDHL	0.747016	0.637185	0.875779	0.00028703	0.219399
NUF2	1.79653	1.30953	2.46463	0.000287992	8.03436e-06
NCAPH	1.9673	1.36215	2.8413	0.00029342	0.00103996
TRMT6	5.63974	2.21374	14.3679	0.000294504	0.00928052
ATIC	33.8047	5.0665	225.551	0.000298458	0.209365
TAF6	10.2317	2.8822	36.3218	0.000309223	0.145695
CDC6	1.99643	1.3664	2.91694	0.000333858	0.00138359
CENPM	1.81158	1.30658	2.51176	0.00035606	0.00628871
CDC25A	1.9671	1.35557	2.85449	0.000359958	0.00626674
MKI67	2.16407	1.40957	3.32242	0.000367326	0.00169837
HMGA1	4.16202	1.88641	9.18277	0.000377276	7.56428e-05
RRM2	2.25007	1.43082	3.53838	0.000393607	0.000857753
TROAP	1.75481	1.28292	2.40027	0.000394335	0.00181338
SAE1	33.0718	4.78892	228.39	0.000394789	0.0915745
VPS72	8.23015	2.5501	26.5618	0.000400427	0.0167998
RAD1	5.95919	2.21208	16.0536	0.000402449	0.0303768
FAM83D	2.14527	1.39979	3.28777	0.000427847	0.000988541
SKA3	1.91709	1.3334	2.75629	0.000433328	0.000121999
GMPS	8.60672	2.58144	28.6955	0.000433394	0.00139042
TRAIP	2.06359	1.38412	3.0766	0.000434822	0.0695446
ACOT12	0.791762	0.693529	0.903908	0.000448377	0.650932
CENPH	2.55502	1.50903	4.32606	0.000457239	0.112378
SLC10A1	0.799449	0.704195	0.907588	0.000470887	0.292891
SELP	0.755707	0.645465	0.884777	0.000492435	0.0408175
H2AFZ	23.0591	3.90991	135.994	0.000493517	0.0016216
MRPL9	13.1546	3.052	56.6981	0.00052586	0.0122251
FAM107A	0.459012	0.295531	0.712927	0.000537036	0.0839036
PANK1	0.402813	0.240139	0.675685	0.000541132	0.35999
SMC4	3.51474	1.71612	7.19843	0.000548529	0.0882221
WDR4	2.934	1.59555	5.39521	0.000550393	0.0504343
FOXM1	1.94464	1.32939	2.84464	0.000554668	0.000147408
DNASE1L3	0.765651	0.657583	0.891478	0.000562126	0.0631092
PLA2G12A	0.229705	0.0996253	0.529628	0.000579241	0.305127
DEPDC1B	1.65392	1.25201	2.18485	0.000588145	0.00258114
CKS2	2.69338	1.52686	4.75114	0.00059213	0.0960226
RDH16	0.672082	0.533827	0.846142	0.000608487	0.254233
ANAPC7	11.9133	2.86737	49.4975	0.000620479	0.00483206
KLRB1	0.633442	0.488662	0.821117	0.000635532	0.146917
ADSL	11.5143	2.80919	47.1947	0.000675603	0.0946007
LOC388152	2.17149	1.3861	3.40189	0.000685742	0.0283322
TBX21	0.564994	0.407737	0.782902	0.000687958	0.889664
ADK	0.341532	0.182437	0.639366	0.000737904	0.177222
CENPL	2.57216	1.48456	4.45655	0.00076057	3.56262e-05
RFC4	2.61302	1.48653	4.59316	0.00076905	0.0192133
TRIM45	2.03036	1.3419	3.07203	0.00082671	0.207607
KIF14	1.83618	1.28605	2.62164	0.00083507	0.000273336
EXO1	1.81436	1.27804	2.57574	0.000841223	1.93933e-05
POLD1	3.49233	1.66886	7.30819	0.000843513	0.0722053
GADD45G	0.511794	0.3439	0.761654	0.000860789	0.844003
PDK4	0.477694	0.307636	0.741759	0.000897471	0.22218
NUP37	4.01299	1.76043	9.14784	0.000934717	0.000507374
TOP2A	1.96391	1.31141	2.94107	0.000949438	8.12233e-05
NUP62	10.8858	2.62984	45.0598	0.000965074	0.00680511
WDR53	5.78498	2.03403	16.4531	0.000970081	0.123209
CDC25C	1.67028	1.23008	2.268	0.000992652	0.00208541
TMEM220	0.548832	0.383451	0.785542	0.000995568	0.381972
PSMD14	16.3967	3.07756	87.3591	0.00103693	0.00049863
NRAS	11.4274	2.64685	49.3365	0.00105468	0.00587002
DCAF13	4.35891	1.79688	10.5739	0.00105697	0.00672766
CTSL2	1.26194	1.09705	1.4516	0.00105782	2.11233e-05
C16orf54	0.572658	0.412638	0.794734	0.00109714	0.327633
LMNB1	2.19914	1.36471	3.54377	0.00110055	0.0076194
CENPF	1.88096	1.28356	2.75639	0.00112065	0.000130198
FLVCR1	2.28762	1.38944	3.76639	0.00114349	0.000300635
AURKB	1.74515	1.24622	2.44382	0.00115005	0.00693007
FEN1	3.25452	1.58898	6.66585	0.00116955	0.000883964
GZMH	0.598437	0.440642	0.812738	0.00118775	0.741924
PPME1	9.82372	2.46909	39.0854	0.00119136	0.974906
PRC1	2.01255	1.31486	3.08043	0.00120948	0.0092254
PPHLN1	13.2312	2.75626	63.5149	0.00122818	0.0215933
DIAPH3	1.69482	1.23209	2.33134	0.0012555	0.00443638
SLC22A1	0.770522	0.656866	0.903844	0.00125698	0.600046
CTHRC1	1.4844	1.16788	1.88671	0.00131612	0.794936
RAP2A	3.54841	1.63403	7.70561	0.00133042	0.184204
SLC7A11	1.43217	1.15392	1.77752	0.00136709	0.000179777
PYGO2	12.0487	2.5808	56.2501	0.00151555	0.00108208
FAM149A	0.591438	0.427515	0.818214	0.00152841	0.0608782
TMC7	1.90925	1.27972	2.84847	0.0015323	0.520147
HEATR2	5.66821	1.93219	16.6281	0.00157948	0.00619931
COL25A1	0.843174	0.757812	0.938151	0.00158258	0.366477
KLF9	0.398175	0.223141	0.710509	0.00165511	0.431919
C4orf46	2.98434	1.50909	5.90175	0.00167224	0.00062725
ANKRD24	0.51041	0.334517	0.778791	0.00180014	0.250267
LARS	35.2622	3.72848	333.493	0.00189022	0.017028
SNRPA	7.49892	2.08685	26.9468	0.00195171	0.642898
UBE2T	2.02713	1.29444	3.17452	0.00196452	0.000109065
FTSJ3	18.1711	2.88336	114.515	0.00200661	0.0214607
CD5L	0.843379	0.756387	0.940375	0.00204662	0.35886
LDB2	0.555143	0.382346	0.806032	0.00208647	0.0945682
ASS1	0.261061	0.100738	0.676533	0.00208718	0.350303
RASGRP2	0.674331	0.530129	0.857757	0.00210482	0.509557
KIF3A	3.20093	1.53762	6.66351	0.00212591	0.234689
ASPM	1.76739	1.2259	2.54807	0.00218642	0.00173735
HNRNPR	25.2231	3.24374	196.133	0.00218693	0.0272341
UBAP2L	49.7582	4.04255	612.454	0.0022115	0.000226579
STIL	2.03652	1.28974	3.2157	0.00222187	0.002553
CIDEB	0.406368	0.226919	0.727726	0.00223199	0.110669
C1RL	0.178581	0.0588509	0.541896	0.00223981	0.581887
TRIM28	1007.71	11.9741	84806.5	0.00226025	0.109014
LAPTM4B	3.46554	1.53329	7.83277	0.0022901	0.120541
RCAN1	0.352161	0.17964	0.690365	0.0023008	0.299211
RAD51AP1	1.839	1.24506	2.71626	0.00232467	0.00307513
BAIAP2L2	1.49958	1.15479	1.94732	0.00235279	0.497394
AKR7A3	0.702486	0.558097	0.884232	0.00235879	0.524847
EFNA4	2.35831	1.35126	4.11588	0.00248373	0.00989359
CDC123	10.1161	2.27756	44.932	0.00251048	0.140578
GNA14	0.72236	0.585926	0.890562	0.00251756	0.213502
CKAP2L	1.61855	1.19118	2.19926	0.00263082	6.48373e-05
CDKN3	1.67696	1.19448	2.35433	0.00270662	0.00526489
FAM189B	3.6605	1.56291	8.57331	0.00270936	3.81419e-05
FBLN5	0.627765	0.462182	0.85267	0.00272899	0.0198985
CCNB2	1.68926	1.19694	2.38409	0.00275784	0.00158318
C3P1	0.816232	0.713882	0.933257	0.00278532	0.633802
NT5DC2	1.9035	1.2472	2.90515	0.00279773	0.546519
CD8A	0.615182	0.447062	0.846525	0.00284239	0.761175
CBX1	4.93954	1.71863	14.1968	0.00299054	0.00741545
H2AFX	2.5062	1.36166	4.61277	0.00300386	0.0074813
GPR182	0.850647	0.763752	0.947428	0.00302539	0.36862
DCAF11	0.0791173	0.0146764	0.426504	0.00305834	0.494238
ALDH5A1	0.339151	0.164613	0.698751	0.003062	0.44006
GARS	41.7696	3.4884	500.144	0.00312164	0.636366
LYRM5	0.380424	0.200008	0.723581	0.00312343	0.218963
MCM4	2.28773	1.31564	3.97808	0.00325046	0.00895488
SNRPD1	3.74668	1.54682	9.07511	0.00333335	0.161185
OSBP2	1.66477	1.18541	2.33796	0.00337073	0.000100587
GIMAP6	0.449073	0.262582	0.768013	0.0034652	0.185556
ABCA9	0.729914	0.592026	0.899917	0.00348176	0.0350016
DMGDH	0.668407	0.508617	0.878399	0.00350141	0.625645
CCDC97	5.4293	1.73606	16.9794	0.00358111	0.00760813
C6	0.626796	0.454972	0.863511	0.00375594	0.247461
DUSP10	0.436893	0.248824	0.76711	0.00380855	0.378427
KIAA0101	1.74769	1.19685	2.55203	0.00394911	0.0039174
ACTL6A	3.47486	1.49424	8.0808	0.0039595	0.0109743
AURKA	1.97665	1.24096	3.14848	0.00398033	0.000134242
NEK2	1.62715	1.17695	2.24957	0.00399503	6.43273e-07
RNASEH2A	2.24787	1.29155	3.91227	0.00403431	0.349845
CYP2C9	0.715121	0.567037	0.901878	0.00424776	0.605684
ASF1B	1.75325	1.19052	2.58197	0.004324	0.00662583
CENPK	1.59361	1.15986	2.18957	0.00433922	0.00822037
PRR11	1.2182	1.06179	1.39764	0.0044659	0.00343488
UTP6	6.8786	1.81683	26.0427	0.00458181	0.00830614
DTL	1.69253	1.17501	2.438	0.00463557	0.00245683
ACO1	0.0686261	0.0106232	0.443325	0.00466901	0.845635
THOC2	4.66833	1.60404	13.5865	0.00470853	0.1422
ADRA2B	0.579609	0.398326	0.843395	0.00478511	0.850117
CHRAC1	3.95457	1.50726	10.3755	0.00506543	0.223168
ETFDH	0.403864	0.213387	0.764366	0.00514202	0.658189
PAFAH1B3	1.7606	1.18275	2.62076	0.00532293	0.0139281
BHMT	0.723262	0.574289	0.910879	0.00534977	0.656452
GSTZ1	0.51838	0.325902	0.824534	0.00538149	0.0744071
SGOL1	1.54767	1.14605	2.09004	0.00542779	4.7888e-06
HGS	31.8811	2.74568	370.183	0.00549268	0.120207
ASNS	1.4825	1.12172	1.95931	0.00555848	0.367452
CDC37L1	0.425586	0.233193	0.776709	0.00556263	0.0279864
VIPR1	0.75418	0.619265	0.918489	0.00556552	0.07625
NARS	66.1258	3.40789	1283.09	0.00574637	0.0894447
KIAA0922	0.41996	0.226463	0.778787	0.00579712	0.165087
PNPLA7	0.578303	0.391455	0.854336	0.00580369	0.0345979
CPEB3	0.610444	0.429841	0.866928	0.00601075	0.0446686
RARS	15.5367	2.1959	109.927	0.00609613	0.00621384
PBLD	0.562383	0.371408	0.851555	0.00612594	0.9838
C17orf53	1.81372	1.18389	2.77861	0.00615427	0.104636
DTD1	2.02395	1.22135	3.35399	0.00617486	0.174755
FAM72A	1.28973	1.07267	1.55072	0.00624677	6.64154e-05
STEAP4	0.759719	0.625897	0.922154	0.00628425	0.120633
GLYATL1	0.785374	0.659689	0.935006	0.00634909	0.293911
RORA	0.521374	0.325561	0.834962	0.00660194	0.103253
CRHBP	0.816925	0.706607	0.944467	0.0066162	0.415983
E2F1	1.64368	1.14553	2.35845	0.00673787	0.0458936
COPS7B	4.83136	1.54564	15.1018	0.00674998	0.0208782
FCN3	0.711349	0.555594	0.910769	0.00687911	0.0103271
SMARCA2	0.449096	0.250814	0.804129	0.006927	0.982246
ZCCHC24	0.360615	0.171393	0.758742	0.00699047	0.101984
EHMT2	5.22068	1.56587	17.406	0.00704014	0.000621224
PSPH	2.15154	1.22986	3.76396	0.00710006	1.35232e-05
UBE2Q2	1.98918	1.20267	3.29003	0.00712957	0.754609
PRCC	15.4893	2.09322	114.617	0.00714458	0.000724586
CHST4	1.11593	1.02967	1.20941	0.00714528	0.443103
SSR2	3148.03	8.5917	1.15345e+06	0.00716927	0.00336262
POLR3F	4.60796	1.51004	14.0614	0.00718035	0.0362119
BCL9	2.18202	1.23205	3.86448	0.00735852	0.00169874
MYOM2	0.804239	0.68555	0.943476	0.00745817	0.665251
ERG	0.510175	0.311702	0.835024	0.00759409	0.193949
PHF6	2.79383	1.31677	5.92775	0.00761674	0.0237746
C7	0.788614	0.662241	0.939104	0.00762161	0.0600209
LPA	0.844457	0.744671	0.957614	0.00785229	0.309481
TXNDC9	4.79724	1.50296	15.3121	0.00801592	0.114192
ZIC5	1.14027	1.0337	1.25783	0.00806933	0.198901
CACYBP	5.87884	1.57605	21.9287	0.00807532	9.5189e-05
GP6	0.85256	0.75694	0.960258	0.00816703	0.443424
NR1I2	0.855398	0.760849	0.961697	0.0082269	0.316163
FABP5	1.65767	1.13995	2.41051	0.00828264	0.0104202
FBP1	0.582648	0.387783	0.875434	0.00841647	0.326197
NEU1	24.6509	2.2525	269.775	0.00853781	0.00143408
FITM1	0.664382	0.490088	0.900662	0.00855685	0.299964
GNE	0.473735	0.270356	0.830107	0.00863628	0.294893
HAAO	0.488454	0.284746	0.837896	0.00869183	0.303233
ACOX1	0.0709888	0.00985125	0.511551	0.00871486	0.285599
FAM99A	0.882069	0.802725	0.969256	0.00873122	0.135383
U2AF2	135.818	3.46499	5323.68	0.00873685	0.00195713
CNDP1	0.89259	0.819541	0.97215	0.00874683	0.0880109
E2F7	1.40967	1.09377	1.8168	0.00880772	0.00100018
APOA5	0.726757	0.569864	0.926843	0.00893883	0.612153
IL33	0.672486	0.500123	0.904254	0.00897295	0.339763
DRG1	8.83791	1.72044	45.4004	0.00901505	0.343592
ZIC2	1.20327	1.04522	1.38522	0.00905391	0.48129
IGFALS	0.798132	0.674473	0.944463	0.0090602	0.597547
RALY	35.6649	2.42304	524.955	0.00906905	0.0217815
ACADVL	4.71916e-05	2.58493e-08	0.0861552	0.0090735	0.169495
INMT	0.720467	0.564952	0.918791	0.00920672	0.0741845
PDZD4	0.708785	0.547804	0.917072	0.00926465	0.0682516
CYP2A6	0.823539	0.710638	0.954378	0.00929426	0.324905
CKAP4	9.318	1.72935	50.2068	0.00931213	0.00294805
TLCD1	1.85342	1.16185	2.95664	0.00944705	0.297624
SCML2	1.758	1.15208	2.6826	0.0095007	3.2883e-05
FAM72D	1.55996	1.12306	2.16683	0.00951899	1.33938e-08
SEC14L2	0.621325	0.431114	0.89546	0.00979927	0.148031
TTC19	0.401525	0.20092	0.80242	0.0100484	0.629112
GPD1	0.697423	0.529162	0.919188	0.0103754	0.0894948
BSG	473195	21.1551	1.05844e+10	0.0104247	0.292102
RAB3B	1.17472	1.0372	1.33049	0.0105211	0.0982251
SNRK	0.296804	0.116717	0.754752	0.010622	0.0583457
MTA3	2.90083	1.27806	6.58403	0.0107031	0.00109963
ENOPH1	3.96646	1.3771	11.4246	0.0107084	0.00682855
EHHADH	0.537385	0.331566	0.870965	0.01074	0.772093
DAZAP1	33.3841	2.22471	500.964	0.0108831	0.110086
STOM	0.206113	0.0593385	0.715934	0.0110305	0.237002
ALDH8A1	0.722779	0.561024	0.931172	0.0110338	0.13626
ZNF831	0.801259	0.67515	0.950924	0.0111277	0.55617
IGF2BP3	1.35236	1.07018	1.70895	0.0111324	0.00525576
IGFBP3	4.24094	1.37981	13.0349	0.0113537	0.19812
SUCLG2	0.164698	0.0404701	0.67026	0.0114843	0.38885
HRSP12	0.389644	0.18429	0.823823	0.0121471	0.165617
CDKN2C	1.79059	1.13306	2.8297	0.01223	0.148939
BAG2	2.12394	1.18135	3.8186	0.0122527	0.211333
AKR1D1	0.833456	0.722171	0.96189	0.0122889	0.635306
ITGAD	0.837955	0.729424	0.962634	0.0122916	0.352793
PIAS3	2.87636	1.25761	6.57874	0.012297	0.0258612
NAE1	5.07003	1.4193	18.1113	0.0124185	0.0687853
CBFA2T3	0.590429	0.390147	0.893526	0.0126658	0.0087398
ITK	0.680372	0.50229	0.92159	0.0128088	0.286355
RNF8	2.88893	1.24685	6.69359	0.0131141	0.484544
MYCT1	0.517982	0.307576	0.872322	0.0133207	0.248427
TNXB	0.620236	0.424694	0.905811	0.0133521	0.130982
ALG3	18.7712	1.8312	192.419	0.0133536	0.396943
NAT9	2.93237	1.24637	6.89906	0.0135487	0.305663
PUS7	2.49665	1.20539	5.17115	0.0138069	0.0177738
MSTO1	2.76438	1.22589	6.23365	0.0139324	0.00314818
DNMT3B	1.75826	1.12447	2.74928	0.0139848	0.0085182
AHSA1	16.5992	1.75283	157.194	0.0143952	0.544822
NPM1	5985.97	5.7507	6.23087e+06	0.0145802	0.00127823
SIX1	1.14049	1.02548	1.2684	0.0146546	0.695494
XPOT	4.4608	1.3485	14.7562	0.0147683	0.000338795
FLT3	0.853461	0.750857	0.970085	0.0149069	0.232137
GINS3	2.0843	1.15205	3.77092	0.0149989	0.312787
FBXL18	1.94789	1.13667	3.33807	0.0150359	0.0761593
ESR1	0.824768	0.706446	0.962908	0.0152485	0.131492
FAM150B	1.12795	1.02294	1.24375	0.0153133	0.164527
DACH1	1.24446	1.04095	1.48775	0.0154869	0.185021
EPRS	17.0593	1.71343	169.847	0.0156102	0.00373571
EDNRB	0.597563	0.392827	0.909004	0.0159623	0.703637
CD300LG	0.872238	0.779989	0.975398	0.016199	0.0788993
ADAMTSL2	0.77476	0.629383	0.953716	0.0162684	0.991367
E2F8	1.40347	1.0667	1.84656	0.01629	0.000248123
ACAP1	0.708854	0.535888	0.937649	0.0165782	0.157623
FCRL3	0.874757	0.783679	0.976419	0.0165822	0.770434
IYD	0.840439	0.728026	0.970209	0.0168012	0.0887119
APOF	0.816011	0.690123	0.964862	0.0170228	0.193196
TCF3	3.25173	1.23009	8.59593	0.0171738	0.0921871
RND1	0.598746	0.39221	0.914043	0.0171932	0.354395
MCM5	3.18026	1.21948	8.29375	0.0176045	0.0753787
RBBP7	17.4954	1.63863	186.795	0.0177763	0.00601923
TK1	1.82905	1.10756	3.02055	0.0178742	0.0228248
FAM65B	0.613183	0.410412	0.916138	0.0178747	0.428372
MASP1	0.675708	0.486409	0.938677	0.0180603	0.349291
PGLYRP2	0.781547	0.636191	0.960113	0.0182607	0.346978
PCNA	5.1277	1.3163	19.9751	0.0184113	0.00523371
PTGES3	60225.6	7.61962	4.76024e+08	0.0185556	6.49548e-06
PPAPDC2	0.542774	0.325726	0.904451	0.0187501	0.350569
CST7	0.627871	0.42594	0.925536	0.0188669	0.114797
SYNE1	0.567183	0.352998	0.911326	0.0190424	0.368668
CABP4	1.30394	1.04438	1.628	0.0190769	0.436729
NIF3L1	4.67143	1.298	16.8122	0.0190801	0.0125457
STRN4	8.56491	1.41846	51.7163	0.0193286	0.0380365
GZMA	0.658931	0.465069	0.933603	0.0195573	0.068982
GRK6	3.38582	1.21466	9.43784	0.0195965	0.722524
LYPD2	0.864201	0.763686	0.977945	0.0197674	0.184113
SLC26A6	1.90729	1.10567	3.29007	0.020143	0.0211085
IGF2BP2	1.26878	1.03752	1.55159	0.0205368	0.383616
KIAA0125	0.888623	0.803749	0.982459	0.0206006	0.446443
SNRPC	8.94216	1.39269	57.4156	0.0206701	0.098102
LOC654342	1.4844	1.06201	2.07476	0.0210832	0.0107352
FERMT2	0.403333	0.186547	0.872049	0.0211169	0.291259
RNF157	1.41158	1.0518	1.89442	0.0211343	0.39725
DBF4B	1.99803	1.10977	3.59728	0.0212203	0.00385343
FBXO43	1.41574	1.05389	1.90183	0.021379	0.00793552
RABIF	2.69298	1.15476	6.2802	0.021705	0.00640334
TREH	0.889035	0.803514	0.983657	0.0220867	0.688184
ELN	0.75877	0.598217	0.962413	0.0227383	0.753171
CYP3A4	0.845612	0.731695	0.977266	0.022742	0.657128
PRMT1	5.24702	1.25592	21.9212	0.0228297	0.794977
METTL2A	3.08851	1.16935	8.15748	0.0229831	0.0409031
DEPDC7	0.744483	0.576866	0.960805	0.0229905	0.367486
PIGC	3.38777	1.17886	9.73571	0.0232433	0.0085169
CUL4B	7.29805	1.30538	40.8017	0.0234556	0.00498565
CCNE1	1.38317	1.04469	1.83133	0.0235201	0.031273
MAMDC2	0.852583	0.742376	0.979149	0.0235365	0.477246
FAM163B	0.893195	0.809359	0.985715	0.0239099	0.109087
IL18RAP	0.744337	0.575849	0.962122	0.0240747	0.253328
TSEN15	2.96998	1.15186	7.65787	0.0241033	0.012848
SAP130	3.78498	1.18809	12.058	0.0241402	0.000636469
TMC8	0.606746	0.392209	0.938634	0.0245799	0.253146
DAK	0.377882	0.161634	0.883446	0.0246835	0.05421
VBP1	3.61246	1.17246	11.1303	0.0251451	0.0954528
SMARCC1	6.19868	1.25131	30.7067	0.0252422	0.00736252
SLC4A11	1.19245	1.02189	1.39147	0.0257012	0.105081
UBQLN4	5.55383	1.22621	25.1547	0.0259095	0.0653198
ANGPTL1	0.789247	0.64122	0.971447	0.0259429	0.0935644
LPL	1.48274	1.04901	2.0958	0.0260649	0.815853
PON3	0.697597	0.505565	0.962571	0.0261691	0.0581625
SPC24	1.31092	1.03199	1.66523	0.026767	0.00684427
TCF21	0.795384	0.649625	0.973847	0.027024	0.286546
SPN	0.618882	0.405303	0.945008	0.0273411	0.411851
DVL3	6.98812	1.24386	39.2597	0.0275273	0.0967758
TBCB	3.01789	1.12935	8.06446	0.027606	0.383422
CNOT3	5.3168	1.20369	23.4847	0.027739	0.0927108
APLNR	0.710517	0.523733	0.963916	0.0277617	0.0228153
UBE2Q1	21.66	1.382	339.475	0.0281447	0.00115836
IGF2BP1	1.10109	1.00948	1.20101	0.028756	2.09642e-06
ADRA1A	0.892917	0.805856	0.989384	0.029733	0.477095
TARP	0.849654	0.733378	0.984367	0.0299885	0.678785
CCL5	0.658426	0.450874	0.96152	0.0301348	0.0960495
FAM99B	0.904891	0.82639	0.990849	0.0302126	0.214341
IL16	0.52372	0.29165	0.940454	0.0303606	0.319423
TIMM9	2.77454	1.10035	6.99606	0.030389	0.374012
TIPRL	5.05539	1.16037	22.0248	0.0306937	0.000134648
LSM12	5.75196	1.17533	28.1495	0.0308356	0.025997
IGJ	0.836942	0.712199	0.983533	0.0310001	0.290467
MLYCD	0.537426	0.305275	0.94612	0.0310032	0.103886
TMEM104	3.16952	1.10813	9.06564	0.0312226	0.363334
FAM65C	0.807381	0.665115	0.980078	0.031277	0.799999
NR3C2	0.64793	0.436441	0.961902	0.0312869	0.12228
UROC1	0.884095	0.789983	0.989419	0.0313936	0.618511
HSD17B13	0.875569	0.775484	0.988572	0.031482	0.022042
C11orf21	0.844083	0.722728	0.985815	0.0315446	0.912929
UTP14A	2.64001	1.08857	6.40257	0.031565	0.190153
GFOD1	0.582295	0.357707	0.947893	0.0317101	0.0911652
TTC36	0.901926	0.820549	0.991374	0.0318238	0.0718175
TSPAN32	0.788763	0.635231	0.979404	0.0318449	0.42813
HNRNPU	65386.8	2.56788	1.66496e+09	0.0321561	0.00114396
PPP2R1A	657.684	1.69825	254703	0.0327574	0.318462
SNRPB	18.6544	1.26303	275.518	0.0327932	0.0345567
NUSAP1	1.63475	1.03951	2.57083	0.0329142	0.00915333
PCTP	0.473401	0.237411	0.943967	0.0329557	0.463951
VPS35	5.75223	1.15045	28.761	0.0331324	0.0405166
TAF9	7.89828	1.18091	52.8263	0.0332974	0.0622038
SRD5A2	0.862174	0.75199	0.988503	0.0333926	0.357172
CAMK4	0.881717	0.784646	0.990797	0.0335594	0.986189
FAM167B	0.574618	0.344709	0.957868	0.0336937	0.0119229
CDC23	3.72917	1.1174	12.4456	0.033891	8.84708e-05
TOMM22	9.63413	1.18726	78.177	0.0338926	0.76922
FOSB	0.750226	0.574813	0.979169	0.0339765	0.770861
LILRB5	0.653734	0.441243	0.968555	0.0344202	0.827942
PCK1	0.733334	0.549008	0.979547	0.0344937	0.183125
CPSF4	2.66201	1.0745	6.59495	0.0345106	0.228503
FLI1	0.51094	0.273901	0.953119	0.0348035	0.380982
RNF125	0.682817	0.478907	0.973549	0.0348211	0.0150517
ZNF174	3.44534	1.08872	10.903	0.0352395	0.0325361
NKG7	0.669676	0.461357	0.972059	0.0352715	0.131966
DEDD	5.22985	1.1157	24.515	0.0354797	0.0440663
TOMM40	4.53603	1.10438	18.6309	0.0359803	0.0882558
CXCR6	0.81375	0.67139	0.986296	0.0360621	0.416001
PRF1	0.616769	0.392283	0.969717	0.0361441	0.255686
CYP2A7	0.90896	0.830872	0.994386	0.0366307	0.0185192
RDH5	0.677369	0.468405	0.979555	0.0380353	0.181521
TP53I3	1.72045	1.02969	2.87461	0.038087	0.298531
PSMD11	7.03953	1.11168	44.5767	0.0381167	0.00359094
TEK	0.780271	0.616969	0.986796	0.0385497	0.375903
ADAP2	1.87375	1.03301	3.39874	0.0385825	0.513255
MSH6	3.98805	1.07675	14.7709	0.0386979	0.00333726
SHPK	0.496207	0.253863	0.969898	0.040021	0.0349149
NOL12	2.16144	1.03432	4.51682	0.0402059	0.559088
CBLN3	0.684541	0.477705	0.980932	0.0402628	0.157047
CCL21	0.86493	0.752807	0.993751	0.0402651	0.0904662
POLE2	1.50336	1.01778	2.22063	0.0404292	0.0201689
TMEM82	0.852578	0.731977	0.99305	0.0405795	0.451687
CHAF1A	1.95968	1.02709	3.73906	0.0408528	0.0304715
CLEC9A	0.894312	0.803128	0.995849	0.0409323	0.477804
NCR1	0.875413	0.769718	0.995621	0.0419085	0.066334
PLGLA	0.907211	0.825429	0.997096	0.042473	0.0517457
CDKN2A	1.34903	1.00969	1.80242	0.0424998	0.927931
HSPA4	24.2271	1.12475	521.849	0.0426575	0.00810211
S100P	1.15026	1.00444	1.31725	0.0430892	0.0968376
THRSP	0.888135	0.791407	0.996686	0.0433073	0.201165
G6PC	0.754044	0.570823	0.996076	0.0435158	0.671772
SH3D19	0.401369	0.164815	0.977443	0.043967	0.542769
SUMO2	21.899	1.0813	443.508	0.0442594	0.738508
GZMK	0.826787	0.687359	0.994497	0.0445712	0.202585
FUT2	1.228	1.00579	1.4993	0.0450883	0.0245657
GPR65	0.64087	0.41519	0.98922	0.045295	0.872765
DLG5	1.79791	1.00979	3.20114	0.0462194	0.00879554
CFP	0.706753	0.502259	0.994508	0.0463617	0.19141
WAS	0.561323	0.317863	0.991256	0.0465493	0.633819
ENAH	2.57051	1.01438	6.51388	0.0466398	0.091653
EXOG	2.38602	1.01323	5.61878	0.0466534	0.247319
CD247	0.629177	0.398446	0.993522	0.0467972	0.124603
CD1C	0.850373	0.724605	0.997971	0.047021	0.205502
SLCO2B1	0.461397	0.213964	0.994967	0.0475032	0.718264
SF3B2	773.957	1.08696	551085	0.047529	0.411397
AKR7L	0.725643	0.528071	0.997135	0.0476161	0.0314079
PIGM	2.85822	1.01111	8.07969	0.0477284	0.472515
OTC	0.879883	0.774326	0.999828	0.0479127	0.509975
CLEC12A	0.818719	0.671563	0.99812	0.0479566	0.962005
CLEC17A	0.88219	0.778623	0.999533	0.0482559	0.237691
CRYAA	0.901002	0.812129	0.999601	0.0484222	0.164036
EPHX2	0.601222	0.361933	0.998715	0.0484722	0.306784
SRPK1	2.9213	1.00619	8.4815	0.049037	0.00428835
NR1I3	0.781278	0.610027	1.0006	0.0496524	0.309176
p-ph, the p-value of proportional hazard hypothesis test

## Sheet: TableS6
Table S6. The prognostic potential of the differentially expressed genes in recurrence-free survival
Gene Symbol	Hazard ratio	lower .95	upper .95	p-value	p-ph
IPCEF1	0.440897	0.338726	0.573887	2.75261e-08	0.895602
PYHIN1	0.605718	0.507201	0.72337	3.18261e-08	0.195535
PPAT	7.19599	3.47338	14.9084	1.57055e-07	0.156931
FYN	0.201936	0.109489	0.372438	2.42612e-07	0.00081035
CXCR6	0.633153	0.533426	0.751523	2.55249e-07	0.956238
C16orf54	0.381421	0.265981	0.546963	2.81121e-07	0.157236
RAMP3	0.421098	0.301253	0.588619	3.9597e-07	0.00221003
KLRB1	0.517526	0.397984	0.672975	1.00101e-06	0.0247296
TBX21	0.49172	0.369016	0.655226	1.9515e-06	0.198402
IGJ	0.656494	0.551464	0.781526	1.99251e-06	0.00474574
PRF1	0.322544	0.200856	0.517956	2.44222e-06	0.0364736
ARHGEF6	0.274698	0.158204	0.476973	4.06982e-06	0.0652753
FGL2	0.328278	0.203312	0.530052	4.50816e-06	0.00881501
GIMAP6	0.298705	0.176517	0.505472	6.65573e-06	0.00506727
CD4	0.339656	0.210811	0.54725	7.03208e-06	0.304404
IL16	0.276803	0.157841	0.485423	7.63873e-06	0.0429374
IL10RA	0.362461	0.230697	0.56948	9.34279e-06	0.102471
SPATS2	5.2021	2.47221	10.9464	1.28098e-05	0.00376332
FAM65B	0.446659	0.313602	0.636172	1.31954e-05	0.0648603
SPN	0.378465	0.24508	0.584447	1.3502e-05	0.0176904
GIMAP4	0.283313	0.159715	0.502559	1.45731e-05	0.00876825
CRHBP	0.68509	0.578928	0.81072	1.4634e-05	0.0678598
C1RL	0.120092	0.0449878	0.32058	1.88706e-05	0.679797
FLI1	0.25723	0.137754	0.480329	2.00198e-05	0.000359815
CST7	0.439009	0.30028	0.641829	2.18422e-05	0.0863458
ITK	0.525627	0.389844	0.708703	2.34124e-05	0.02542
WAS	0.287462	0.160942	0.513442	2.55532e-05	0.501667
CD8A	0.512431	0.374577	0.701018	2.69797e-05	0.0432185
RUNX3	0.3976	0.257448	0.614051	3.01989e-05	0.0156685
KIAA1841	3.8527	2.03196	7.30492	3.49483e-05	0.00830098
C5orf34	2.56529	1.6512	3.9854	3.50411e-05	0.00897317
ENG	0.214322	0.102411	0.448528	3.61271e-05	0.0141654
TMC8	0.406409	0.26446	0.624549	3.61617e-05	0.448001
ARHGAP30	0.34949	0.211427	0.577707	3.6733e-05	0.0743754
PDCD1LG2	0.486461	0.345387	0.685155	4.22524e-05	0.0107409
ARHGAP15	0.432615	0.291153	0.64281	4.33156e-05	0.0283323
SGOL2	2.61825	1.65001	4.15467	5.38524e-05	0.00224148
MS4A7	0.3865	0.243049	0.614618	5.45914e-05	0.0197135
TARP	0.756924	0.660494	0.867432	5.69174e-05	0.74464
SLC22A1	0.693252	0.578265	0.831104	5.95119e-05	0.467785
BIN2	0.368807	0.226351	0.600919	5.96547e-05	0.168576
NAPSB	0.688731	0.574865	0.825151	6.56039e-05	0.356814
PRKCB	0.444314	0.298453	0.661459	6.63972e-05	0.0981205
CCL5	0.473634	0.326798	0.686448	6.89739e-05	0.0540895
FLT3	0.795088	0.709107	0.891494	7.21015e-05	0.299054
NCKAP1L	0.435936	0.288512	0.658692	7.74894e-05	0.134215
N4BP2L1	0.343586	0.201619	0.585515	7.85534e-05	0.156269
ENOPH1	10.6476	3.3148	34.2019	7.863e-05	0.385883
CENPK	1.92851	1.39035	2.67499	7.93633e-05	0.0317921
WDR12	6.7719	2.60789	17.5846	8.56169e-05	0.0434783
PBK	1.98489	1.40954	2.79508	8.60714e-05	0.04152
UCK2	3.75825	1.93103	7.31443	8.87946e-05	0.108563
ANLN	1.95195	1.39457	2.73211	9.28525e-05	0.0126025
PIK3R5	0.338161	0.196399	0.582248	9.32571e-05	0.197803
FAIM3	0.424977	0.277316	0.651263	9.75799e-05	0.116952
MS4A6A	0.421753	0.271854	0.654305	0.000104126	0.0673943
CORO1A	0.452989	0.302576	0.678173	0.000107259	0.648295
HCLS1	0.386823	0.237914	0.628932	0.000115246	0.0752462
SASH3	0.424017	0.273697	0.656896	0.00011662	0.13251
ACAP1	0.583278	0.442869	0.768202	0.000126613	0.180847
MAD2L1	2.28453	1.49655	3.4874	0.00013331	0.0998952
TRIP13	1.96824	1.38971	2.7876	0.00013337	0.0350276
ACYP1	3.34884	1.79613	6.24382	0.000143795	0.0552583
RNF180	0.638326	0.506263	0.804838	0.000147517	0.0923613
TMEM71	0.589726	0.451203	0.770777	0.000151222	0.138029
NCAPH	1.976	1.38636	2.81641	0.000156073	0.175527
ZNF831	0.755408	0.652165	0.874994	0.000161751	0.504842
KPNA2	6.9011	2.50977	18.9759	0.0001638	0.0894504
SELP	0.7548	0.652062	0.873725	0.000164517	0.143488
CENPE	1.97284	1.38328	2.81367	0.000171202	0.0362441
RAD54L	1.7449	1.30337	2.33601	0.000178213	0.0032566
CMKLR1	0.366225	0.215632	0.621989	0.000191355	0.178
ZWINT	2.18596	1.44145	3.31501	0.000211148	0.00705256
PLCB2	0.409833	0.255564	0.657225	0.0002158	0.209693
TCF21	0.685355	0.562088	0.835653	0.000216661	0.0753177
SH2D1A	0.731888	0.619679	0.864414	0.000217254	0.0192614
DPEP2	0.468773	0.314522	0.698673	0.00022779	0.427679
CCL21	0.794117	0.70149	0.898974	0.000252506	0.35241
BASP1	0.510326	0.356169	0.731207	0.000257921	0.666321
POLR3F	7.18892	2.4842	20.8037	0.000264159	0.758269
TPX2	2.24269	1.44648	3.47715	0.000272052	0.0165353
KIF23	1.79517	1.30848	2.46289	0.000277739	0.0194976
CD247	0.442571	0.284442	0.688607	0.000290034	0.0324204
INMT	0.63316	0.494746	0.810299	0.000309653	0.111287
GPR65	0.471606	0.31383	0.708702	0.00034347	0.241493
RASGRP2	0.673251	0.546073	0.830047	0.000343746	0.508751
MYO1F	0.403285	0.244771	0.664451	0.00034816	0.134098
SFRP1	0.788498	0.691931	0.898541	0.000351726	0.0860333
PTPRC	0.537148	0.381335	0.756625	0.000365817	0.0408539
BUB1	1.80373	1.30007	2.5025	0.000395226	0.00716956
EZH2	2.34369	1.46196	3.75722	0.000403169	0.00962432
KIF11	2.04185	1.37194	3.03887	0.000405444	0.0422322
MCM10	1.8334	1.32606	2.53485	0.000417863	0.00215705
PARVG	0.461443	0.300256	0.709161	0.000420802	0.502389
RBM28	7.35812	2.43155	22.2664	0.000422291	0.116527
ERCC6L	1.81087	1.30181	2.51897	0.000429428	0.0056794
CETP	0.548104	0.392902	0.764614	0.000437728	0.903584
DNASE1L3	0.63471	0.492649	0.817736	0.000439053	0.0160611
GPSM3	0.419278	0.257736	0.682068	0.000443294	0.32832
LILRB2	0.415618	0.254795	0.677949	0.000445774	0.677688
EXO1	1.8557	1.31309	2.62254	0.000448855	0.00417672
CD5L	0.822051	0.736307	0.917781	0.000454877	0.745112
TROAP	1.69558	1.25961	2.28246	0.00046302	0.00301451
KIF14	1.85935	1.31427	2.63049	0.000485392	0.0144303
NTF3	0.813374	0.723233	0.914751	0.0004968	0.721428
KIF2C	1.73494	1.2702	2.36972	0.0005127	0.00174533
FBLN5	0.587052	0.4337	0.794627	0.000515306	0.0439236
CD163	0.509026	0.346116	0.748615	0.000563144	0.310142
RCSD1	0.393267	0.231661	0.667607	0.000565017	0.011774
PDZD4	0.653709	0.513967	0.831447	0.000576042	0.0432299
LY9	0.695038	0.564652	0.855532	0.000596497	0.057343
BIRC5	1.70038	1.25432	2.30508	0.000609819	0.00151487
NUF2	1.69604	1.2532	2.29536	0.000628141	0.0021901
PUS7	3.51932	1.70975	7.24407	0.000642864	0.490102
JDP2	0.3672	0.206356	0.653415	0.0006584	0.0528287
CDK1	1.88215	1.30573	2.71304	0.000658649	0.00420242
SKA3	1.8335	1.29262	2.60072	0.000682128	0.000162443
IGFBP1	0.550308	0.386382	0.783781	0.000700777	0.353419
CENPL	2.64792	1.50817	4.649	0.000710319	0.00703247
PLD4	0.78357	0.679882	0.903073	0.000710518	0.0111425
PTGER2	0.688167	0.555032	0.853236	0.000716463	0.139619
PIK3CD	0.471782	0.305306	0.729032	0.000723277	0.447063
C11orf21	0.781305	0.675981	0.903039	0.000726231	0.603379
CCNB1	2.02413	1.34061	3.05614	0.000736744	0.0026875
CTSW	0.642701	0.498378	0.828818	0.000749514	0.585098
CDCA5	1.92306	1.31161	2.81955	0.000762094	0.00835478
CENPM	1.71586	1.25157	2.35238	0.000792767	0.00292951
CFP	0.572856	0.413302	0.794007	0.000825471	0.347974
DBF4	3.17006	1.60754	6.25133	0.000855797	0.0340819
DUSP2	0.573002	0.412707	0.795556	0.000862751	0.437671
PDE2A	0.534701	0.369415	0.773942	0.000872859	0.0145559
NKG7	0.549822	0.387728	0.77968	0.000873687	0.183252
CDC25A	1.83992	1.28408	2.63635	0.000873849	0.00504663
GZMH	0.612375	0.460467	0.814397	0.000928044	0.245175
GINS1	1.87197	1.28758	2.72158	0.000959743	0.00732072
SPI1	0.443948	0.273563	0.720457	0.000963697	0.734381
MELK	1.74552	1.25143	2.43469	0.000991587	0.0181306
AXL	0.466827	0.29615	0.735867	0.000999127	0.0108589
PRC1	1.98076	1.31503	2.98352	0.00101354	0.00822188
NEK2	1.74364	1.26464	2.40406	0.0010229	0.00626342
MKI67	1.93837	1.30192	2.88595	0.00103777	0.00317898
CCNF	2.09996	1.3458	3.27674	0.00103975	0.00935327
FLVCR1	2.2279	1.3793	3.59861	0.00107237	0.0125913
TTK	1.62997	1.22016	2.17743	0.00107391	0.00123893
CDCA2	1.67294	1.23325	2.26941	0.00110345	0.00212024
FGD2	0.432403	0.261529	0.71492	0.00113284	0.286159
CXCL12	0.591893	0.430684	0.813444	0.00113835	0.575318
HJURP	1.75188	1.24833	2.45855	0.00116868	0.000260061
DTL	1.78343	1.25572	2.5329	0.00120165	0.00304133
GZMA	0.584805	0.423994	0.80661	0.00121939	0.460431
CDCA8	1.86225	1.27456	2.72092	0.00125864	0.015065
CLEC10A	0.572549	0.40796	0.80354	0.00126066	0.382238
CENPH	2.25691	1.37348	3.70856	0.00128474	0.0131042
CDC45	1.70852	1.23244	2.36851	0.0013096	0.0431953
SHCBP1	1.69879	1.22944	2.3473	0.00132994	0.00400291
EIF3B	16845.5	43.7739	6.48268e+06	0.00134782	0.0671077
LILRB1	0.48395	0.310283	0.754819	0.00136626	0.360278
PTTG1	1.73274	1.23589	2.42934	0.00137399	0.00601164
UBE2C	1.69329	1.22485	2.34089	0.00138605	0.00935024
METTL6	6.20738	2.02735	19.0059	0.00140687	0.0149591
CKS2	2.44804	1.41059	4.24851	0.00142244	0.0056492
CCNA2	1.76613	1.24362	2.50816	0.00148223	0.0179539
ACADS	0.227591	0.0908647	0.570053	0.00150086	0.540932
KIF20A	1.72529	1.23094	2.41817	0.00150366	0.00602498
TRIM45	1.89317	1.27706	2.80652	0.00154892	0.0916147
ARHGAP9	0.538468	0.366646	0.790811	0.00157016	0.466513
SIGLEC1	0.506474	0.332013	0.772607	0.00159524	0.742092
VIPR1	0.738909	0.613754	0.889584	0.0016228	0.297088
C17orf53	1.92387	1.27941	2.89295	0.00162512	0.00994439
DEPDC1	1.63463	1.20328	2.22061	0.00163129	0.0374671
CENPF	1.79893	1.24624	2.59673	0.00163382	0.00508046
E2F1	1.72698	1.227	2.4307	0.00163635	0.0115063
IL18RAP	0.679511	0.534113	0.86449	0.00163915	0.193991
WDR62	1.73698	1.23006	2.45282	0.00165919	0.00939417
PDZRN4	0.864349	0.788564	0.947418	0.00167172	0.233047
KIAA0125	0.858683	0.779731	0.945629	0.00182545	0.157025
C7	0.754302	0.631116	0.901534	0.00182844	0.0098145
KIAA0101	1.8	1.24533	2.60172	0.00185283	0.00708217
TOP2A	1.82781	1.24673	2.67972	0.0018543	0.00391541
NCAPG	1.7832	1.23896	2.56651	0.00185941	0.00034222
CENPA	1.57327	1.186	2.087	0.00205533	0.000790252
KIF18B	1.5925	1.1838	2.1423	0.00208041	0.00135268
CBX1	4.87003	1.76674	13.4243	0.00219083	0.207526
CDCA3	1.73953	1.2192	2.48191	0.00220281	0.00125798
DOK2	0.479789	0.299234	0.769289	0.00225907	0.585488
CD226	0.803045	0.696375	0.926054	0.00238988	0.436224
GSTZ1	0.485211	0.303679	0.775259	0.00239695	0.0637779
LILRB5	0.540179	0.363336	0.803093	0.00241621	0.61412
MFAP4	0.81791	0.718411	0.931189	0.00242368	0.0311958
ELN	0.702632	0.55892	0.883297	0.00243217	0.0495262
NFAM1	0.478476	0.296812	0.771328	0.00244912	0.0980151
PLK1	1.63611	1.18751	2.25418	0.00249137	0.00219851
UBE2T	1.91203	1.25529	2.91238	0.00249514	0.0140688
GTSE1	1.65336	1.19195	2.29338	0.00256179	0.00248699
H2AFZ	12.8392	2.4146	68.2699	0.00262684	0.123635
NDC80	1.77585	1.22031	2.5843	0.00264941	0.0228618
TK1	2.10097	1.28945	3.42323	0.00273811	0.0238801
NDST3	0.842474	0.752278	0.943483	0.00276366	0.0440418
CCR1	0.470897	0.287664	0.770844	0.0027646	0.303403
P2RY13	0.566192	0.390117	0.821737	0.00276933	0.0481558
ATIC	17.7214	2.73574	114.795	0.00280508	0.00805351
ITGAD	0.810047	0.705132	0.930573	0.00283078	0.752146
EEF1E1	2.75807	1.41358	5.38135	0.00293308	0.181191
ASPM	1.69118	1.19464	2.39411	0.00293929	0.0104777
CCDC137	3.43047	1.51775	7.75366	0.00295945	0.071597
H2AFX	2.3926	1.34164	4.26681	0.00299998	0.023239
TEK	0.690962	0.54148	0.88171	0.00304175	0.0119652
SKA1	1.60693	1.17642	2.19499	0.00306138	0.000330375
GLOD4	0.144465	0.039931	0.522654	0.00308389	0.0568427
GGT5	0.630962	0.463826	0.858324	0.00319786	0.0147313
PIGC	4.75703	1.68089	13.4627	0.00323385	0.0256706
THBD	0.552596	0.371855	0.821184	0.00329774	0.0282509
CACYBP	6.66366	1.86487	23.8109	0.00333885	0.0143336
HMMR	1.69582	1.19047	2.4157	0.00335711	0.0619568
WDR4	2.49091	1.35641	4.57433	0.0033878	0.267893
TRAIP	1.83751	1.22554	2.75505	0.00339878	0.00370969
CLEC12A	0.768121	0.643465	0.916926	0.00345366	0.532757
ID3	0.496374	0.310222	0.794228	0.0034571	0.0511587
AKR1D1	0.820705	0.718143	0.937913	0.00347335	0.487956
CKAP2L	1.57141	1.16897	2.11241	0.00349452	0.00038369
DLGAP5	1.57435	1.16433	2.12876	0.00351091	0.00106295
RAD54B	2.45441	1.34346	4.48401	0.00360225	0.00326629
TSPAN32	0.745916	0.611883	0.909309	0.00369799	0.326211
ACP5	0.609804	0.435297	0.854271	0.00380224	0.756723
CBFA2T3	0.561477	0.37985	0.82995	0.00381557	0.0131292
C1orf162	0.519192	0.332606	0.81045	0.00385674	0.330363
DBF4B	2.41797	1.32739	4.40458	0.00386644	0.00747908
ACO1	0.063156	0.00952641	0.418698	0.00402121	0.42822
FAM72B	1.80472	1.20682	2.69883	0.0040659	0.0028663
CLEC9A	0.860585	0.776131	0.954228	0.00409249	0.0079583
TUBG1	4.56244	1.61346	12.9014	0.00409676	0.0201964
FOXM1	1.67186	1.17511	2.37858	0.00410897	0.0151728
CPZ	0.885159	0.813906	0.962649	0.00412915	0.581244
CD38	0.765269	0.637639	0.918444	0.00413292	0.830768
PTGDR	0.803971	0.691354	0.934932	0.00435451	0.127343
C4orf46	2.57725	1.34276	4.9467	0.00439201	0.0324536
TNXB	0.601794	0.424101	0.853939	0.00441132	0.230121
ASF1B	1.7144	1.1814	2.48787	0.00443081	0.000526399
CDC20	1.56989	1.14965	2.14375	0.00447023	0.000904511
SLC7A4	0.867705	0.786278	0.957566	0.00447438	0.582903
SYNE1	0.495408	0.304841	0.805106	0.00450501	0.251724
SLFN12L	0.851744	0.761768	0.952347	0.00456272	0.34216
APLNR	0.661047	0.495547	0.88182	0.00470931	0.00173331
CDC25C	1.51205	1.13489	2.01456	0.00471886	0.00578484
HN1	3.34499	1.4429	7.75449	0.0048023	0.151777
GNA14	0.75615	0.622525	0.918457	0.00481552	0.0127612
RSPO3	0.871561	0.791673	0.959511	0.00485079	0.0458305
GPM6A	0.852601	0.762444	0.95342	0.00490181	0.0248917
NME1	10.2487	2.0136	52.1635	0.00501565	0.363954
FCN3	0.711185	0.560029	0.90314	0.00519959	0.047643
MYBL2	1.47794	1.12225	1.94636	0.00521458	0.00122811
HAAO	0.503938	0.309298	0.821065	0.00533793	0.541462
OGDHL	0.800912	0.68319	0.938919	0.00538433	0.108188
BMP5	0.87964	0.803125	0.963446	0.00539602	0.25204
RNF157	1.49214	1.12392	1.98099	0.00540305	0.0111915
KCNA3	0.842985	0.746808	0.951547	0.00542484	0.165187
ERG	0.47591	0.282034	0.80306	0.0054357	0.00271472
HGS	31.8181	2.76018	366.786	0.00543941	0.00482334
FAM107A	0.549664	0.359816	0.839681	0.00570069	0.0183116
NAT9	3.32938	1.41592	7.82869	0.00574632	0.0134183
CDC6	1.63666	1.15235	2.3245	0.00582914	6.95117e-05
FTSJ3	12.0423	2.05048	70.7228	0.00583429	0.753368
CCT2	44.779	3.04056	659.47	0.00598387	0.398775
SCARA5	0.887085	0.813914	0.966834	0.00606344	0.0616945
NFATC1	0.548786	0.357393	0.842676	0.00606468	0.524569
TMEM104	4.28856	1.51324	12.1539	0.00607391	0.1801
CCNE2	1.6366	1.15336	2.32232	0.00609304	0.00821213
DCAF11	0.0768071	0.0120681	0.488837	0.00621601	0.198174
ITGA9	0.732929	0.589635	0.911047	0.00624809	0.514048
CLEC17A	0.847142	0.751455	0.955015	0.00629274	0.624447
TCOF1	4.71593	1.55309	14.3199	0.00631794	0.010311
PEMT	0.468575	0.271095	0.809907	0.00642039	0.472952
SYTL3	0.686616	0.524921	0.898118	0.00648566	0.201092
CDKN2C	1.83471	1.18229	2.84717	0.00657549	0.332366
FCRL3	0.862139	0.774159	0.960117	0.00660447	0.8118
GHR	0.607752	0.423604	0.871953	0.00662697	0.0134657
LOC388152	1.88997	1.19219	2.99614	0.00663452	0.576032
SOCS2	0.600343	0.414771	0.868943	0.00665243	0.000292752
WFDC1	0.756242	0.618019	0.92538	0.00665767	0.518989
CCNB2	1.5555	1.12969	2.14182	0.00666987	0.00813369
RAD1	4.01919	1.46751	11.0077	0.00667689	0.108854
UBE2S	1.92153	1.19653	3.08582	0.00671097	0.0109383
GCDH	0.394609	0.200712	0.775818	0.00680229	0.0530149
GINS3	2.18806	1.23647	3.87201	0.00703253	0.110487
CDKN2A	1.48885	1.11345	1.99084	0.00708276	0.217665
CRISPLD2	0.677982	0.511869	0.898003	0.007178	0.0240989
BLK	0.868636	0.783364	0.963189	0.00722266	0.213281
SMARCA2	0.411513	0.215194	0.786928	0.00737174	0.00892108
HAO2	0.858829	0.767775	0.96068	0.00750092	0.0571862
GADD45B	0.400824	0.204352	0.786191	0.00759239	0.0055071
HEATR2	4.12832	1.45335	11.7267	0.00783037	0.825325
PITPNM3	0.804775	0.68603	0.944074	0.00783236	0.134333
IQGAP3	1.6007	1.13084	2.26577	0.00783723	0.00627407
FBXO43	1.49685	1.11379	2.01166	0.00789739	0.000260414
ETFDH	0.4322	0.232083	0.804869	0.00793777	0.0315247
ATP8B4	0.544917	0.350323	0.847603	0.00804972	0.636417
LAMA2	0.842218	0.741407	0.956737	0.00821175	0.0311457
FAM189B	3.00372	1.32392	6.81486	0.00830947	0.0919319
CYP2C8	0.724209	0.568003	0.923374	0.00852744	0.172737
HDC	0.847144	0.747885	0.959577	0.00870105	0.488564
E2F8	1.4378	1.09932	1.8805	0.00884285	0.0738599
DTHD1	0.85948	0.766771	0.963399	0.00891026	0.421465
LDB2	0.545747	0.346107	0.860542	0.00906595	0.000680704
ACADVL	4.08581e-05	2.01759e-08	0.0827412	0.00906995	0.838548
HMGCL	0.171827	0.0454636	0.649407	0.00914981	0.636568
CD300LG	0.868344	0.780566	0.965992	0.0091571	0.858178
DEPDC1B	1.41995	1.09572	1.84012	0.00916605	0.00271802
AKR7A3	0.728962	0.573537	0.926507	0.00920757	0.119191
CFD	0.596541	0.40446	0.879843	0.00921547	0.515174
LMNB1	1.83309	1.15929	2.8985	0.00923439	0.0150853
HMGA1	2.61234	1.26468	5.39607	0.00929297	0.0110798
CLSPN	1.27964	1.06237	1.54135	0.00942236	0.0884896
LRRC25	0.482557	0.277949	0.837785	0.00968318	0.336799
KIF15	1.37373	1.08039	1.74672	0.00977347	0.00266148
STMN1	3.23142	1.32346	7.88997	0.00977756	0.0378835
TSN	19.176	2.04196	180.082	0.00982554	0.617475
E2F7	1.40179	1.08861	1.80507	0.00986685	0.00179067
DLG5	2.07075	1.19047	3.60194	0.00989251	0.474278
EMR1	0.814613	0.696858	0.952266	0.00998367	0.0912579
KIF4A	1.49562	1.1	2.03351	0.0100773	0.00796296
CYP26A1	0.876635	0.792604	0.969574	0.0101345	0.163849
CPT2	0.293352	0.114669	0.750467	0.0101744	0.146672
NUP37	2.81465	1.27567	6.21027	0.0103607	0.0253106
FAM163B	0.888675	0.811488	0.973203	0.0103857	0.121068
PPME1	6.03283	1.52444	23.8744	0.010521	0.426548
FAM26F	0.688334	0.517414	0.915715	0.0108441	0.0562572
MYCT1	0.517959	0.311834	0.860337	0.0110896	0.000877039
MAN1C1	0.6433	0.457207	0.905137	0.0111425	0.0460161
TLCD1	1.79205	1.14075	2.81521	0.0112348	0.091512
METTL2A	3.62671	1.33869	9.82531	0.0113009	0.308005
UBQLN4	6.99448	1.54489	31.6675	0.011398	0.442395
ZNF174	4.26807	1.38416	13.1606	0.0114631	0.562381
CCT3	83401.7	12.1483	5.72576e+08	0.0116427	0.187501
SAT1	0.0120303	0.000386611	0.374348	0.0117169	0.175155
ANAPC7	5.48067	1.4541	20.6572	0.0117987	6.99557e-05
STAT4	0.677604	0.500482	0.91741	0.0118416	0.950798
DCN	0.802376	0.676637	0.95148	0.0119709	0.0228428
CCL4	0.621976	0.429862	0.899951	0.0119899	0.167337
CR1	0.811259	0.689024	0.955178	0.0120941	0.573446
BAIAP2L2	1.38645	1.07395	1.78988	0.0121032	0.0196377
DNMT3B	1.72961	1.13021	2.64691	0.0121512	0.00912197
FAM83D	1.68283	1.11926	2.53016	0.0121996	0.899504
LST1	0.589668	0.389528	0.892639	0.0125169	0.641014
IL7R	0.882751	0.799778	0.974333	0.0127704	0.158296
SAE1	9.42906	1.61682	54.9889	0.0127973	0.0590672
RNASEH2A	1.94255	1.14777	3.28768	0.0131978	0.0351706
ADAMTSL2	0.757487	0.607767	0.944091	0.0131989	0.401102
SNRPA	4.69678	1.3779	16.0097	0.013237	0.0297434
CCT5	122.735	2.87618	5237.45	0.0132763	0.088052
CDKN3	1.48169	1.08422	2.02486	0.0133981	0.00579361
SGOL1	1.44358	1.08416	1.92215	0.0137949	0.000374319
NCR1	0.857405	0.758052	0.969779	0.0138364	0.7136
PYGO2	6.39825	1.44893	28.2537	0.0140962	0.00394208
CAMK4	0.867763	0.774172	0.972669	0.0142662	0.00159194
TNF	0.836034	0.724093	0.96528	0.0143101	0.129835
KIAA0195	9.82742	1.57925	61.1543	0.0144036	0.0962223
AURKA	1.72993	1.11168	2.69203	0.0149416	0.0260319
FCN1	0.721699	0.555346	0.937882	0.0149519	0.668635
RGS18	0.795902	0.661489	0.957627	0.0149872	0.878446
COLEC10	0.870792	0.778571	0.973937	0.0151457	0.089434
SRP68	25.5	1.86373	348.897	0.0151761	0.844294
SLC27A5	0.598983	0.39319	0.912485	0.0158197	0.358523
NUP62	5.00936	1.34567	18.6478	0.0161966	0.0124565
SLC22A10	0.85286	0.748655	0.97157	0.0162077	0.176404
COL4A4	0.725773	0.559925	0.940744	0.0162673	0.291854
CD1C	0.836157	0.722201	0.968094	0.0164161	0.0217459
RAD51AP1	1.57382	1.08644	2.27984	0.0166723	0.046532
MYOM2	0.804394	0.673303	0.961007	0.0167304	0.0021013
VPS35	7.59319	1.43851	40.0807	0.0167816	0.366211
NUSAP1	1.70244	1.09873	2.63785	0.0169204	0.0143099
SULT1A2	0.726776	0.558652	0.945495	0.0173075	0.605575
SLC35E3	2.35295	1.17054	4.72975	0.0173253	0.554434
FAM72D	1.47352	1.07767	2.01477	0.0174414	0.000305511
RRM2	1.61406	1.08608	2.3987	0.0174517	0.00593456
CYP2C9	0.749715	0.589823	0.952952	0.017543	0.152604
PIAS3	2.7261	1.18919	6.24933	0.0177713	0.800356
SMC4	2.29253	1.15102	4.56614	0.0179881	0.0074594
TLR4	0.494301	0.275288	0.887555	0.0181541	0.193652
BUB3	12.8616	1.55136	106.629	0.0182979	0.609253
LYRM5	0.461576	0.242522	0.878487	0.0183426	0.695411
GPR182	0.881461	0.793303	0.979416	0.0184096	0.0761505
DIAPH3	1.44186	1.06422	1.9535	0.018503	0.129732
FAM65C	0.795236	0.657753	0.961457	0.0186887	0.196741
CCL19	0.891823	0.810395	0.981434	0.0187104	0.154502
STX11	0.603992	0.397028	0.918843	0.0188704	0.387813
FEN1	2.24836	1.14095	4.43065	0.0188706	0.0230454
NR2C2AP	2.36228	1.15187	4.84461	0.0188886	0.0327525
EHD3	0.587594	0.377258	0.915201	0.0189008	0.0281058
PRIM1	1.9038	1.18274	3.06448	0.0191594	0.0554535
SNRK	0.329476	0.129803	0.836303	0.0193924	0.0222362
DTX1	0.763041	0.60793	0.95773	0.0194642	0.845349
THBS1	0.606909	0.398751	0.92373	0.0195134	0.538822
ATOH8	0.747953	0.585719	0.955122	0.0195479	0.355771
SLC9A9	0.528174	0.309132	0.902423	0.0195849	0.0446788
ESR1	0.815372	0.687794	0.966614	0.0198444	0.000373512
DYNC1LI1	4.25846	1.26079	14.3834	0.0198671	0.0614165
SHBG	0.764161	0.608674	0.959367	0.0201964	0.170511
EFNA4	1.88691	1.10279	3.22855	0.0203735	0.753105
SLC8A1	0.581598	0.368159	0.918777	0.0205334	0.109583
RRP1	3.05683	1.18446	7.88898	0.0208494	0.0228868
GP6	0.873118	0.777781	0.980141	0.0208926	0.163307
ASS1	0.331	0.120382	0.910116	0.0209021	0.136735
PDE4B	0.636712	0.433657	0.934845	0.0211275	0.174637
PBLD	0.589354	0.374874	0.926546	0.0213102	0.700211
PDCD2L	2.16454	1.12064	4.18085	0.0215557	0.461763
IL1RL1	0.886488	0.799493	0.98295	0.021798	0.361546
SUCLG2	0.197046	0.0490203	0.792062	0.02181	0.102646
FOSB	0.747694	0.582541	0.959669	0.0220575	0.0222202
TAF9	8.63662	1.37206	54.3645	0.0220912	0.423619
RNF125	0.654329	0.454455	0.942109	0.0222727	0.0690074
TAF6	4.3094	1.22962	15.1029	0.0222817	0.104162
PRAM1	0.799958	0.660675	0.968605	0.0223548	0.876414
PDE6D	0.30579	0.110779	0.844092	0.0223645	0.689268
RRP15	3.10301	1.17002	8.22949	0.0228262	0.682014
SMARCC1	6.22881	1.28308	30.2383	0.0231573	0.10578
ERCC8	3.28282	1.17952	9.13668	0.0231622	0.216522
SUMO2	28.5224	1.57019	518.106	0.0232386	0.886167
CXCR2P1	0.80973	0.674179	0.972535	0.0241984	0.866591
PLCG2	0.568051	0.346916	0.930145	0.0243089	9.87783e-05
NARF	2.97661	1.14731	7.72261	0.0246227	0.162296
TOMM22	10.4795	1.34085	81.9034	0.0250735	0.910315
SIGLEC7	0.643125	0.437149	0.946153	0.0251214	0.885187
AURKB	1.44363	1.04641	1.99164	0.0251485	0.00489808
EDNRB	0.606658	0.391357	0.940405	0.025212	0.0385187
IGF2BP3	1.29537	1.03188	1.62614	0.0253005	0.0397264
PRR11	1.16106	1.01787	1.32438	0.0253512	0.178766
MED24	9.17711	1.32437	63.5921	0.0253629	0.20128
TRMT6	2.85063	1.13782	7.14181	0.0255268	0.346346
CSRNP1	0.486167	0.257633	0.917421	0.0257597	0.264355
MPDU1	0.197742	0.0474208	0.824573	0.0258531	0.532625
E2F6	2.6099	1.11992	6.08218	0.0261057	0.0278106
CCDC3	0.677025	0.479739	0.955442	0.0261571	0.0778846
PDE7B	0.655934	0.453835	0.94803	0.0269187	0.121156
FAM167B	0.565415	0.341373	0.936495	0.0269711	0.0470854
C6	0.702815	0.512565	0.96368	0.0270369	0.199022
LYPD2	0.881445	0.787531	0.986559	0.0272513	0.0655888
APEX1	79.0678	1.64074	3810.3	0.0273872	0.924985
IL33	0.704913	0.517137	0.96087	0.0276873	0.33321
FMO2	0.803904	0.661632	0.97677	0.0279984	0.0817447
OLFM1	0.827563	0.699265	0.979402	0.0284203	0.443314
PAFAH1B3	1.52279	1.04527	2.21848	0.0285512	0.0858353
GRASP	0.560819	0.333355	0.943492	0.0293397	0.277909
PLA2G5	0.722948	0.540166	0.96758	0.0295553	0.0281643
HNRNPU	118890	3.15287	4.48319e+09	0.0298433	0.125567
POLE2	1.53015	1.04099	2.24916	0.0303784	0.0452481
CRYAA	0.884831	0.791743	0.988865	0.0305241	0.966303
CENPI	1.21521	1.01779	1.45092	0.0306651	0.0173694
SCML4	0.811147	0.670717	0.980979	0.0308007	0.837491
GBA3	0.86383	0.756012	0.987026	0.0310062	0.108025
ZIC2	1.15017	1.01204	1.30715	0.0310528	0.12545
RCAN1	0.488536	0.25436	0.938307	0.0312394	0.00991043
LIFR	0.699935	0.505504	0.969151	0.0314864	0.254343
KIF3A	2.21202	1.07706	4.54299	0.0318267	0.818197
OSBP2	1.44473	1.03331	2.01996	0.0319338	0.00135074
GRAP	0.523315	0.28925	0.946788	0.0321186	0.277926
GZMK	0.833363	0.705324	0.984645	0.0323093	0.0509811
ST6GAL2	0.895902	0.809208	0.991884	0.0335161	0.202085
FITM1	0.729183	0.545071	0.975483	0.0336296	0.0940308
POLD1	2.09645	1.0563	4.16082	0.0339281	0.00372886
GNG2	0.515593	0.279841	0.949956	0.0339625	0.122554
SEMA6D	0.687442	0.486814	0.970753	0.0339757	0.111326
NT5DC2	1.53889	1.03238	2.2939	0.034151	0.331676
ACADL	0.894188	0.805792	0.992281	0.0344346	0.405149
SLCO2B1	0.41991	0.186805	0.943898	0.0346242	0.637613
TIMD4	0.903006	0.821022	0.993176	0.0350132	0.566692
SPC24	1.27033	1.01682	1.58703	0.0350523	0.0172381
EMILIN1	0.731594	0.546507	0.979366	0.0351465	0.337061
FGR	0.574546	0.34332	0.961503	0.0352335	0.855203
CCDC97	3.21794	1.08123	9.57719	0.0355037	0.0930857
UBAP2L	12.4771	1.17876	132.069	0.035752	0.0300356
ZEB2	0.603924	0.376584	0.968505	0.0362421	0.178663
IL10	0.87726	0.775539	0.992323	0.0365393	0.470718
TCF3	2.80369	1.06398	7.38803	0.0367266	0.189704
FOXF1	0.784447	0.625579	0.98366	0.0369227	0.235368
GPBAR1	0.739914	0.557667	0.981719	0.0370261	0.432654
EHHADH	0.584363	0.350802	0.973428	0.037392	0.750705
ALLC	0.894841	0.80563	0.993931	0.037517	0.0485074
NPM1	1379.82	1.57649	1.20768e+06	0.0376644	0.55855
RUVBL1	3.33425	1.07228	10.3679	0.0378302	0.479768
F8	0.628129	0.40422	0.976067	0.0385359	0.00528949
LY6E	0.683308	0.475457	0.982024	0.0388539	0.00093531
TMIGD2	0.872894	0.766804	0.993661	0.0390091	0.778131
ADSL	3.89295	1.06754	14.1962	0.0393613	0.190605
TTC19	0.479071	0.238191	0.963553	0.0395258	0.269845
VPS72	3.299	1.05754	10.2913	0.0396207	0.0920976
VIPR2	0.903339	0.819641	0.995585	0.039863	0.480946
CDCA4	1.84215	1.02667	3.30536	0.0401736	0.00580136
ADRA2B	0.673631	0.462787	0.980535	0.0402285	0.0424543
ART4	0.818512	0.67551	0.991787	0.0408415	0.214317
EHMT2	3.2621	1.04843	10.1497	0.0410003	0.00646898
DCAF7	6.02241	1.07356	33.7844	0.0411097	0.970302
WDR53	3.06873	1.04505	9.01116	0.0412165	0.0702551
RNFT2	1.32968	1.01406	1.74354	0.0412221	0.00764215
SHPK	0.520967	0.277989	0.976322	0.0414853	0.0439014
CCNE1	1.33521	1.01124	1.76297	0.0415346	0.140146
SCML2	1.56104	1.01842	2.39277	0.0415972	0.227314
CPEB3	0.668889	0.454256	0.984933	0.041615	0.0385629
BMX	0.869614	0.759782	0.995323	0.041812	0.020476
MT1E	0.786608	0.623855	0.991822	0.0419231	0.360369
ALDH6A1	0.671672	0.45686	0.987488	0.0421916	0.043715
BAG2	1.76131	1.02073	3.03923	0.0426291	0.73391
RFC4	1.77041	1.01719	3.08137	0.0429281	0.00118051
WBSCR17	0.915003	0.839283	0.997555	0.0431013	0.061452
PCK1	0.757007	0.576165	0.99461	0.0438404	0.15995
IDO2	0.90157	0.814809	0.99757	0.0442386	0.0269823
C15orf41	1.92775	1.01961	3.64475	0.0443171	0.445367
FAM180A	0.906549	0.823529	0.997938	0.0444645	0.272962
BHLHE22	0.900746	0.812994	0.99797	0.0448382	0.154
TMEM38B	1.77428	1.01297	3.10777	0.0448563	0.270948
THBS4	1.203	1.00394	1.44152	0.044925	0.253591
SGCD	0.884492	0.784098	0.997741	0.0451771	0.0580556
FCRL1	0.897799	0.807555	0.998127	0.0453197	0.801998
UTP6	3.82735	1.02973	14.2256	0.0453329	0.277604
PPHLN1	4.92672	1.03288	23.4999	0.0453452	0.153273
PIGM	2.74465	1.0206	7.38102	0.0454438	0.943956
MCTS1	0.283372	0.0824389	0.974049	0.0455	0.658817
STEAP4	0.82456	0.683395	0.994885	0.0457068	0.147984
RCBTB2	0.453391	0.208633	0.985286	0.0457828	0.0927031
CD300A	0.619308	0.386435	0.992514	0.0465522	0.568748
ESM1	1.33522	1.00354	1.77653	0.0468754	0.714586
ID1	0.689995	0.478223	0.995545	0.0469513	0.731119
CCBE1	0.911431	0.831239	0.999358	0.0476917	0.529968
FAM72A	1.19043	1.00105	1.41564	0.0477245	0.107843
NR1I3	0.78281	0.613546	0.998771	0.0478538	0.670378
SSRP1	17.3329	1.03095	291.408	0.0478946	0.62622
TIMELESS	2.22863	1.004	4.94703	0.0490609	0.136773
IGFALS	0.845539	0.715768	0.998837	0.0491953	0.999603
ST6GALNAC3	0.690635	0.479283	0.995188	0.0492827	0.0047026
CYP3A4	0.863742	0.746049	1	0.0494653	0.975404
GRK6	2.60959	1.00034	6.80765	0.0496673	0.426481
CD244	0.801047	0.642189	0.999201	0.0498305	0.303675
p-ph, the p-value of proportional hazard hypothesis test

## Sheet: TableS7
Table S7. Gene Ontology analysis
ONTOLOGY	ID	Description	GeneRatio	BgRatio	pvalue	p.adjust	qvalue	geneID	Count
BP	GO:0097711	Ciliary Basal Body-Plasma Membrane Docking	22/471	95/18862	1.30122e-15	4.88347e-12	4.26251e-12	PLK1/DCTN2/TCTN1/RPGRIP1L/TCTN3/FBF1/TUBA1A/NEDD1/MKS1/B9D1/PCM1/ODF2/CEP162/CEP135/CNTRL/CEP63/CEP89/CENPJ/NINL/HAUS1/CEP70/CEP72	22
BP	GO:0060271	Cilium Assembly	40/471	388/18862	2.99184e-14	3.5853e-11	3.12942e-11	PLK1/DCTN2/TCTN1/RPGRIP1L/TCTN3/FBF1/ACTR2/TUBA1A/NEDD1/MKS1/EHD2/B9D1/TTLL3/KIFAP3/POC1B/WRAP73/CFAP74/PCM1/ODF2/CEP162/CEP135/CNTRL/CNTROB/CEP120/RPGRIP1/CEP63/CEP89/CENPJ/NINL/HAUS1/CELSR2/RAB8A/HAP1/IFT20/RILP/CEP126/BBS7/MKKS/CEP70/CEP72	40
BP	GO:0044782	Cilium Organization	41/471	409/18862	3.63505e-14	3.5853e-11	3.12942e-11	PLK1/DCTN2/TCTN1/RPGRIP1L/TCTN3/FBF1/ACTR2/TUBA1A/NEDD1/MKS1/EHD2/B9D1/TTLL3/KIFAP3/POC1B/WRAP73/CFAP74/PCM1/ODF2/CEP162/CEP135/CNTRL/LCA5/CNTROB/CEP120/RPGRIP1/CEP63/CEP89/CENPJ/NINL/HAUS1/CELSR2/RAB8A/HAP1/IFT20/RILP/CEP126/BBS7/MKKS/CEP70/CEP72	41
BP	GO:0070125	Mitochondrial Translational Elongation	20/471	88/18862	3.82127e-14	3.5853e-11	3.12942e-11	MRPL9/MRPL4/MRPL1/MRPL37/MRPL18/MRPL46/MRPL44/MRPL47/MRPS30/MRPL40/MRPL17/MRPS18A/MRPL22/MRPL16/MRPL39/MRPL35/MRPL15/MRPL27/MRPL11/MRPL42	20
BP	GO:0070126	Mitochondrial Translational Termination	20/471	89/18862	4.81657e-14	3.61532e-11	3.15561e-11	MRPL9/MRPL4/MRPL1/MRPL37/MRPL18/MRPL46/MRPL44/MRPL47/MRPS30/MRPL40/MRPL17/MRPS18A/MRPL22/MRPL16/MRPL39/MRPL35/MRPL15/MRPL27/MRPL11/MRPL42	20
BP	GO:0006415	Translational Termination	21/471	105/18862	1.31331e-13	8.21478e-11	7.17023e-11	MRPL9/GSPT2/MRPL4/MRPL1/MRPL37/MRPL18/MRPL46/MRPL44/MRPL47/MRPS30/MRPL40/MRPL17/MRPS18A/MRPL22/MRPL16/MRPL39/MRPL35/MRPL15/MRPL27/MRPL11/MRPL42	21
BP	GO:1902749	Regulation Of Cell Cycle G2/M Phase Transition	26/471	219/18862	4.77086e-11	2.20505e-08	1.92467e-08	KIF14/APP/PLK1/DCTN2/PSME1/PSME2/PSMA6/TUBA1A/NEDD1/PSMD5/BABAM1/CUL1/PCM1/ODF2/CEP135/CNTRL/CEP63/CENPJ/NINL/NABP2/ORC1/HAUS1/CDK5RAP3/CEP70/CDC6/CEP72	26
BP	GO:0010389	Regulation Of G2/M Transition Of Mitotic Cell Cycle	25/471	203/18862	5.08582e-11	2.20505e-08	1.92467e-08	KIF14/APP/PLK1/DCTN2/PSME1/PSME2/PSMA6/TUBA1A/NEDD1/PSMD5/CUL1/PCM1/ODF2/CEP135/CNTRL/CEP63/CENPJ/NINL/NABP2/ORC1/HAUS1/CDK5RAP3/CEP70/CDC6/CEP72	25
BP	GO:0140056	Organelle Localization By Membrane Tethering	23/471	172/18862	5.66555e-11	2.20505e-08	1.92467e-08	PLK1/DCTN2/TCTN1/RPGRIP1L/TCTN3/FBF1/TUBA1A/NEDD1/MKS1/B9D1/PCM1/ODF2/CEP162/CEP135/CNTRL/CEP63/CEP89/CENPJ/NINL/HAUS1/RAB8A/CEP70/CEP72	23
BP	GO:1903405	Protein Localization To Nuclear Body	8/471	12/18862	6.46298e-11	2.20505e-08	1.92467e-08	CCT3/CCT2/CCT8/CCT4/CCT7/WRAP53/LARP7/MEPCE	8
BP	GO:1904867	Protein Localization To Cajal Body	8/471	12/18862	6.46298e-11	2.20505e-08	1.92467e-08	CCT3/CCT2/CCT8/CCT4/CCT7/WRAP53/LARP7/MEPCE	8
BP	GO:0006414	Translational Elongation	20/471	134/18862	1.38699e-10	4.00414e-08	3.49499e-08	MRPL9/MRPL4/MRPL1/MRPL37/MRPL18/MRPL46/MRPL44/MRPL47/MRPS30/MRPL40/MRPL17/MRPS18A/MRPL22/MRPL16/MRPL39/MRPL35/MRPL15/MRPL27/MRPL11/MRPL42	20
BP	GO:0032543	Mitochondrial Translation	20/471	134/18862	1.38699e-10	4.00414e-08	3.49499e-08	MRPL9/MRPL4/MRPL1/MRPL37/MRPL18/MRPL46/MRPL44/MRPL47/MRPS30/MRPL40/MRPL17/MRPS18A/MRPL22/MRPL16/MRPL39/MRPL35/MRPL15/MRPL27/MRPL11/MRPL42	20
BP	GO:0022406	Membrane Docking	23/471	181/18862	1.61172e-10	4.32057e-08	3.77119e-08	PLK1/DCTN2/TCTN1/RPGRIP1L/TCTN3/FBF1/TUBA1A/NEDD1/MKS1/B9D1/PCM1/ODF2/CEP162/CEP135/CNTRL/CEP63/CEP89/CENPJ/NINL/HAUS1/RAB8A/CEP70/CEP72	23
BP	GO:1990173	Protein Localization To Nucleoplasm	8/471	14/18862	3.75174e-10	9.38686e-08	8.19328e-08	CCT3/CCT2/CCT8/CCT4/CCT7/WRAP53/LARP7/MEPCE	8
BP	GO:0000082	G1/S Transition Of Mitotic Cell Cycle	27/471	275/18862	1.51046e-09	3.28948e-07	2.87121e-07	MCM4/KIF14/MCM10/IQGAP3/MCM5/MCM7/MCM2/SOX4/MCM6/PRMT1/PSME1/CUL5/PSME2/CDK5/CUL3/RFWD3/CUL1/MEPCE/CDK15/PIM2/CCNA1/ORC1/ORC2/ORC3/DBF4/ORC6/CDC6	27
BP	GO:0044839	Cell Cycle G2/M Phase Transition	27/471	276/18862	1.63605e-09	3.28948e-07	2.87121e-07	KIF14/APP/PLK1/DCTN2/PSME1/PSME2/PSMA6/TUBA1A/NEDD1/PSMD5/BABAM1/PPME1/CUL1/PCM1/ODF2/CEP135/CNTRL/CEP63/CENPJ/NINL/NABP2/ORC1/HAUS1/CDK5RAP3/CEP70/CDC6/CEP72	27
BP	GO:0000086	G2/M Transition Of Mitotic Cell Cycle	26/471	258/18862	1.75142e-09	3.28948e-07	2.87121e-07	KIF14/APP/PLK1/DCTN2/PSME1/PSME2/PSMA6/TUBA1A/NEDD1/PSMD5/PPME1/CUL1/PCM1/ODF2/CEP135/CNTRL/CEP63/CENPJ/NINL/NABP2/ORC1/HAUS1/CDK5RAP3/CEP70/CDC6/CEP72	26
BP	GO:1904869	Regulation Of Protein Localization To Cajal Body	7/471	11/18862	1.75299e-09	3.28948e-07	2.87121e-07	CCT3/CCT2/CCT8/CCT4/CCT7/LARP7/MEPCE	7
BP	GO:1904871	Positive Regulation Of Protein Localization To Cajal Body	7/471	11/18862	1.75299e-09	3.28948e-07	2.87121e-07	CCT3/CCT2/CCT8/CCT4/CCT7/LARP7/MEPCE	7
BP	GO:0006270	Dna Replication Initiation	11/471	40/18862	2.52021e-09	4.35627e-07	3.80236e-07	MCM4/MCM10/MCM5/MCM7/MCM2/MCM6/ORC1/ORC2/ORC3/ORC6/CDC6	11
BP	GO:0043161	Proteasome-Mediated Ubiquitin-Dependent Protein Catabolic Process	34/471	425/18862	2.55364e-09	4.35627e-07	3.80236e-07	KIF14/UBQLN4/PLK1/USP7/PSME1/NPLOC4/UFD1/CUL5/HSPBP1/PSME2/ECPAS/FBXW4/PSMA6/PPP2CB/CDC20/CUL3/FBXW8/COP1/PSMD5/DDA1/CUL1/NSFL1C/ITCH/NEDD4L/WWP1/HECW2/KAT5/SIRT1/UBQLN1/ANKIB1/BBS7/AMFR/KLHL42/UBQLN2	34
BP	GO:0006403	Rna Localization	24/471	234/18862	5.25658e-09	8.57737e-07	7.48672e-07	CCT3/CCT2/NUP153/HSF1/NCBP1/KHSRP/NMD3/NUP50/CCT8/CCT4/SEH1L/CCT7/WRAP53/NXF5/NCBP2/RAN/CPSF6/HNRNPA1L2/RUVBL2/RUVBL1/IWS1/MRPL18/MVP/NXF1	24
BP	GO:0140053	Mitochondrial Gene Expression	20/471	165/18862	5.84282e-09	9.13671e-07	7.97494e-07	MRPL9/MRPL4/MRPL1/MRPL37/MRPL18/MRPL46/MRPL44/MRPL47/MRPS30/MRPL40/MRPL17/MRPS18A/MRPL22/MRPL16/MRPL39/MRPL35/MRPL15/MRPL27/MRPL11/MRPL42	20
BP	GO:0034504	Protein Localization To Nucleus	26/471	275/18862	6.75631e-09	1.01426e-06	8.8529e-07	CCT3/KPNA2/CCT2/NUP153/PLK1/NMD3/NUP50/CCT8/CCT4/CDK5/TRIM28/CCT7/WRAP53/KPNA1/CSE1L/RAN/KPNB1/LARP7/MEPCE/TAF8/DMAP1/RASSF5/MORC3/ZC3H12A/CDK5RAP3/LZTS2	26
BP	GO:0043624	Cellular Protein Complex Disassembly	23/471	221/18862	8.31747e-09	1.04497e-06	9.12095e-07	MRPL9/MTPN/GSPT2/MRPL4/MRPL1/MRPL37/MRPL18/MRPL46/MRPL44/MRPL47/MRPS30/MRPL40/MRPL17/MRPS18A/MRPL22/MRPL16/MRPL39/MRPL35/MRPL15/MRPL27/MRPL11/MRPL42/TRIM54	23
BP	GO:0090670	Rna Localization To Cajal Body	8/471	19/18862	8.45789e-09	1.04497e-06	9.12095e-07	CCT3/CCT2/CCT8/CCT4/CCT7/WRAP53/RUVBL2/RUVBL1	8
BP	GO:0090671	Telomerase Rna Localization To Cajal Body	8/471	19/18862	8.45789e-09	1.04497e-06	9.12095e-07	CCT3/CCT2/CCT8/CCT4/CCT7/WRAP53/RUVBL2/RUVBL1	8
BP	GO:0090672	Telomerase Rna Localization	8/471	19/18862	8.45789e-09	1.04497e-06	9.12095e-07	CCT3/CCT2/CCT8/CCT4/CCT7/WRAP53/RUVBL2/RUVBL1	8
BP	GO:0090685	Rna Localization To Nucleus	8/471	19/18862	8.45789e-09	1.04497e-06	9.12095e-07	CCT3/CCT2/CCT8/CCT4/CCT7/WRAP53/RUVBL2/RUVBL1	8
BP	GO:0044843	Cell Cycle G1/S Phase Transition	27/471	298/18862	8.63149e-09	1.04497e-06	9.12095e-07	MCM4/KIF14/MCM10/IQGAP3/MCM5/MCM7/MCM2/SOX4/MCM6/PRMT1/PSME1/CUL5/PSME2/CDK5/CUL3/RFWD3/CUL1/MEPCE/CDK15/PIM2/CCNA1/ORC1/ORC2/ORC3/DBF4/ORC6/CDC6	27
BP	GO:1901987	Regulation Of Cell Cycle Phase Transition	35/471	478/18862	1.45408e-08	1.70537e-06	1.48852e-06	KIF14/APP/PLK1/SOX4/DCTN2/PRMT1/PSME1/PSME2/PSMA6/CDC20/CUL3/RFWD3/TUBA1A/NEDD1/PSMD5/BABAM1/CUL1/MEPCE/HECW2/ANLN/PCM1/ODF2/CEP135/CNTRL/CEP63/CENPJ/NINL/NABP2/ORC1/HAUS1/DBF4/CDK5RAP3/CEP70/CDC6/CEP72	35
BP	GO:0010498	Proteasomal Protein Catabolic Process	35/471	483/18862	1.89056e-08	2.15008e-06	1.87669e-06	KIF14/UBQLN4/PLK1/USP7/PSME1/NPLOC4/UFD1/CUL5/HSPBP1/PSME2/ECPAS/FBXW4/PSMA6/PPP2CB/CDC20/CUL3/FBXW8/COP1/PSMD5/DDA1/CUL1/NSFL1C/ITCH/NEDD4L/WWP1/HECW2/KAT5/SIRT1/UBQLN1/ANKIB1/BBS7/PRPF19/AMFR/KLHL42/UBQLN2	35
BP	GO:1901990	Regulation Of Mitotic Cell Cycle Phase Transition	33/471	439/18862	2.02737e-08	2.23786e-06	1.95331e-06	KIF14/APP/PLK1/SOX4/DCTN2/PRMT1/PSME1/PSME2/PSMA6/CDC20/CUL3/RFWD3/TUBA1A/NEDD1/PSMD5/CUL1/MEPCE/HECW2/ANLN/PCM1/ODF2/CEP135/CNTRL/CEP63/CENPJ/NINL/NABP2/ORC1/HAUS1/CDK5RAP3/CEP70/CDC6/CEP72	33
BP	GO:1900182	Positive Regulation Of Protein Localization To Nucleus	14/471	85/18862	2.27442e-08	2.41662e-06	2.10934e-06	CCT3/CCT2/PLK1/NMD3/CCT8/CCT4/TRIM28/CCT7/RAN/LARP7/MEPCE/DMAP1/ZC3H12A/CDK5RAP3	14
BP	GO:0007098	Centrosome Cycle	17/471	129/18862	2.3181e-08	2.41662e-06	2.10934e-06	PLK1/SPICE1/POC1B/NSFL1C/PCM1/ODF2/CEP135/CNTROB/NIN/CEP120/CEP63/CENPJ/SIRT1/CHORDC1/HAUS1/CHD3/CEP72	17
BP	GO:1904874	Positive Regulation Of Telomerase Rna Localization To Cajal Body	7/471	15/18862	3.13374e-08	3.11594e-06	2.71973e-06	CCT3/CCT2/CCT8/CCT4/CCT7/RUVBL2/RUVBL1	7
BP	GO:0007051	Spindle Organization	20/471	182/18862	3.15496e-08	3.11594e-06	2.71973e-06	PLK1/DCTN2/SMC1A/MAPRE2/SMC3/SPICE1/CLTC/CDC20/RAN/KPNB1/WRAP73/CEP120/CEP63/CENPJ/DRG1/HAUS1/CHD3/LZTS2/CEP126/CEP72	20
BP	GO:1904851	Positive Regulation Of Establishment Of Protein Localization To Telomere	6/471	10/18862	4.53093e-08	4.36015e-06	3.80574e-06	CCT3/CCT2/CCT8/CCT4/CCT7/WRAP53	6
BP	GO:0031023	Microtubule Organizing Center Organization	17/471	140/18862	7.92482e-08	7.43546e-06	6.49001e-06	PLK1/SPICE1/POC1B/NSFL1C/PCM1/ODF2/CEP135/CNTROB/NIN/CEP120/CEP63/CENPJ/SIRT1/CHORDC1/HAUS1/CHD3/CEP72	17
BP	GO:0043968	Histone H2a Acetylation	7/471	17/18862	9.06843e-08	8.30093e-06	7.24543e-06	EPC1/DMAP1/ING3/MORF4L1/RUVBL2/RUVBL1/TRRAP	7
BP	GO:0070203	Regulation Of Establishment Of Protein Localization To Telomere	6/471	11/18862	9.7577e-08	8.7192e-06	7.61052e-06	CCT3/CCT2/CCT8/CCT4/CCT7/WRAP53	6
BP	GO:0006457	Protein Folding	22/471	233/18862	1.01416e-07	8.85151e-06	7.726e-06	CCT3/CCT2/FKBP4/VBP1/GANAB/TTC1/HSPBP1/CCT8/CCT4/HSPE1/DNAJA4/CCT6B/DNAJC7/CCT7/PDCL3/HSPH1/RUVBL2/CHORDC1/FKBP5/MKKS/AMFR/DNAJB11	22
BP	GO:0009896	Positive Regulation Of Catabolic Process	32/471	450/18862	1.204e-07	1.02696e-05	8.96374e-06	APP/PLK1/HSF1/SNX1/KHSRP/HSPBP1/CDC20/FBXW8/COP1/FYCO1/TBK1/DDA1/AGO2/ITCH/NEDD4L/WWP1/HECW2/RHBDD3/KAT5/SIRT1/PIM2/SH3GLB1/UBQLN1/PAFAH1B2/SH3BP4/ZC3H12A/RILP/ANKIB1/BBS7/UBQLN2/ATP5IF1/TNRC6B	32
BP	GO:0070200	Establishment Of Protein Localization To Telomere	7/471	18/18862	1.45207e-07	1.18104e-05	1.03086e-05	CCT3/CCT2/CCT8/CCT4/CCT7/WRAP53/NABP2	7
BP	GO:1904872	Regulation Of Telomerase Rna Localization To Cajal Body	7/471	18/18862	1.45207e-07	1.18104e-05	1.03086e-05	CCT3/CCT2/CCT8/CCT4/CCT7/RUVBL2/RUVBL1	7
BP	GO:0006310	Dna Recombination	25/471	299/18862	1.47905e-07	1.18104e-05	1.03086e-05	MCM4/KPNA2/UBQLN4/EXO1/MCM5/MCM7/MCM2/MCM6/TONSL/FANCD2/PPP4R2/UBE2N/PPP4C/ACTR2/RFWD3/WRAP53/KPNA1/MORF4L1/RUVBL2/RUVBL1/DCAF1/NABP2/THAP9/TERF2IP/INO80E	25
BP	GO:1900180	Regulation Of Protein Localization To Nucleus	16/471	130/18862	1.58126e-07	1.23635e-05	1.07914e-05	CCT3/CCT2/PLK1/NMD3/CCT8/CCT4/TRIM28/CCT7/RAN/LARP7/MEPCE/DMAP1/RASSF5/ZC3H12A/CDK5RAP3/LZTS2	16
BP	GO:0070202	Regulation Of Establishment Of Protein Localization To Chromosome	6/471	12/18862	1.91037e-07	1.43393e-05	1.2516e-05	CCT3/CCT2/CCT8/CCT4/CCT7/WRAP53	6
BP	GO:1904816	Positive Regulation Of Protein Localization To Chromosome, Telomeric Region	6/471	12/18862	1.91037e-07	1.43393e-05	1.2516e-05	CCT3/CCT2/CCT8/CCT4/CCT7/WRAP53	6
BP	GO:0016569	Covalent Chromatin Modification	32/471	461/18862	2.07961e-07	1.50375e-05	1.31254e-05	PYGO2/USP22/USP7/PRMT1/GTF3C4/USP15/UBE2N/CDK9/CDK5/TRIM28/HDAC1/SUZ12/DDB2/HDAC11/SETD7/SRCAP/KAT5/EPC1/DMAP1/MRGBP/ING3/MORF4L1/RUVBL2/RUVBL1/TRRAP/SIRT1/DCAF1/MBIP/IWS1/MAPK8/SART3/KAT8	32
BP	GO:0070199	Establishment Of Protein Localization To Chromosome	8/471	27/18862	2.08353e-07	1.50375e-05	1.31254e-05	CCT3/CCT2/CCT8/CCT4/CCT7/WRAP53/RUVBL2/NABP2	8
BP	GO:0018394	Peptidyl-Lysine Acetylation	18/471	168/18862	2.26713e-07	1.60538e-05	1.40125e-05	PYGO2/USP22/SOX4/GTF3C4/SRCAP/KAT5/EPC1/DMAP1/MRGBP/ING3/MORF4L1/RUVBL2/RUVBL1/TRRAP/SIRT1/MBIP/IWS1/KAT8	18
BP	GO:0032984	Protein-Containing Complex Disassembly	26/471	328/18862	2.38028e-07	1.65429e-05	1.44394e-05	MRPL9/UBQLN4/MTPN/FYCO1/GSPT2/MRPL4/MRPL1/MRPL37/MRPL18/MRPL46/MRPL44/MRPL47/MRPS30/MRPL40/MRPL17/MRPS18A/MRPL22/MRPL16/MRPL39/MRPL35/MRPL15/MRPL27/MRPL11/MRPL42/UBQLN1/TRIM54	26
BP	GO:0016573	Histone Acetylation	17/471	153/18862	2.91076e-07	1.9862e-05	1.73364e-05	PYGO2/USP22/GTF3C4/SRCAP/KAT5/EPC1/DMAP1/MRGBP/ING3/MORF4L1/RUVBL2/RUVBL1/TRRAP/SIRT1/MBIP/IWS1/KAT8	17
BP	GO:0016570	Histone Modification	31/471	448/18862	3.46285e-07	2.32073e-05	2.02564e-05	PYGO2/USP22/USP7/PRMT1/GTF3C4/USP15/UBE2N/CDK9/CDK5/HDAC1/SUZ12/DDB2/HDAC11/SETD7/SRCAP/KAT5/EPC1/DMAP1/MRGBP/ING3/MORF4L1/RUVBL2/RUVBL1/TRRAP/SIRT1/DCAF1/MBIP/IWS1/MAPK8/SART3/KAT8	31
BP	GO:0000724	Double-Strand Break Repair Via Homologous Recombination	16/471	138/18862	3.62862e-07	2.38916e-05	2.08537e-05	MCM4/UBQLN4/MCM5/MCM7/MCM2/MCM6/TONSL/PPP4R2/UBE2N/PPP4C/ACTR2/RFWD3/WRAP53/MORF4L1/NABP2/TERF2IP	16
BP	GO:0000725	Recombinational Repair	16/471	140/18862	4.42287e-07	2.8619e-05	2.498e-05	MCM4/UBQLN4/MCM5/MCM7/MCM2/MCM6/TONSL/PPP4R2/UBE2N/PPP4C/ACTR2/RFWD3/WRAP53/MORF4L1/NABP2/TERF2IP	16
BP	GO:0018393	Internal Peptidyl-Lysine Acetylation	17/471	158/18862	4.62221e-07	2.9402e-05	2.56634e-05	PYGO2/USP22/GTF3C4/SRCAP/KAT5/EPC1/DMAP1/MRGBP/ING3/MORF4L1/RUVBL2/RUVBL1/TRRAP/SIRT1/MBIP/IWS1/KAT8	17
BP	GO:0070198	Protein Localization To Chromosome, Telomeric Region	8/471	30/18862	5.14269e-07	3.21675e-05	2.80773e-05	CCT3/CCT2/CCT8/CCT4/CCT7/WRAP53/NABP2/TERF2IP	8
BP	GO:0006475	Internal Protein Amino Acid Acetylation	17/471	160/18862	5.53165e-07	3.40333e-05	2.97058e-05	PYGO2/USP22/GTF3C4/SRCAP/KAT5/EPC1/DMAP1/MRGBP/ING3/MORF4L1/RUVBL2/RUVBL1/TRRAP/SIRT1/MBIP/IWS1/KAT8	17
BP	GO:0070646	Protein Modification By Small Protein Removal	24/471	300/18862	5.87909e-07	3.54432e-05	3.09364e-05	USP22/USP7/USP15/USP11/PSME1/UFD1/PSME2/PSMA6/CDC20/DDB2/PSMD5/BABAM1/NEDD8/COPS5/COPS4/ITCH/RUVBL1/TRRAP/MBD5/CCNA1/SART3/ZC3H12A/INO80E/TANK	24
BP	GO:1904814	Regulation Of Protein Localization To Chromosome, Telomeric Region	6/471	14/18862	5.94969e-07	3.54432e-05	3.09364e-05	CCT3/CCT2/CCT8/CCT4/CCT7/WRAP53	6
BP	GO:0006473	Protein Acetylation	19/471	200/18862	6.87477e-07	4.03141e-05	3.51879e-05	PYGO2/USP22/SOX4/GTF3C4/SRCAP/KAT5/EPC1/DMAP1/MRGBP/ING3/MORF4L1/RUVBL2/RUVBL1/TRRAP/SIRT1/MBIP/IWS1/TERF2IP/KAT8	19
BP	GO:1905515	Non-Motile Cilium Assembly	10/471	54/18862	7.66225e-07	4.36743e-05	3.81209e-05	RPGRIP1L/WRAP73/PCM1/CEP135/RPGRIP1/CEP89/HAP1/CEP126/BBS7/MKKS	10
BP	GO:0016579	Protein Deubiquitination	23/471	283/18862	7.68053e-07	4.36743e-05	3.81209e-05	USP22/USP7/USP15/USP11/PSME1/UFD1/PSME2/PSMA6/CDC20/DDB2/PSMD5/BABAM1/NEDD8/COPS5/ITCH/RUVBL1/TRRAP/MBD5/CCNA1/SART3/ZC3H12A/INO80E/TANK	23
BP	GO:0043967	Histone H4 Acetylation	11/471	68/18862	8.90027e-07	4.98548e-05	4.35155e-05	USP22/EPC1/DMAP1/ING3/MORF4L1/RUVBL2/RUVBL1/TRRAP/SIRT1/IWS1/KAT8	11
BP	GO:0042176	Regulation Of Protein Catabolic Process	27/471	383/18862	1.40157e-06	7.73541e-05	6.75182e-05	UBQLN4/PLK1/USP7/PSME1/SNX1/HSPBP1/PSME2/CDC20/FBXW8/COP1/PDCL3/DDA1/SF3B3/ITCH/NEDD4L/WWP1/HECW2/RHBDD3/UBQLN1/RELA/CDK5RAP3/RILP/ANKIB1/EPHA4/BBS7/UBQLN2/ATP5IF1	27
BP	GO:0043687	Post-Translational Protein Modification	26/471	361/18862	1.47863e-06	8.04247e-05	7.01983e-05	APP/UBE2M/PSME1/CAND1/CUL5/PSME2/FBXW4/PSMA6/DCAF7/CUL3/FBXW8/COP1/DDB2/DCAF5/RAB1A/RCN1/PSMD5/DDA1/CUL1/NEDD8/COPS5/COPS4/RAB8A/LAMB2/RNF7/KLHL42	26
BP	GO:0006261	Dna-Dependent Dna Replication	16/471	157/18862	2.07377e-06	0.000111184	9.70461e-05	MCM4/MCM10/MCM5/MCM7/MCM2/MCM6/TONSL/MCMBP/CDK9/RFWD3/ORC1/ORC2/ORC3/DBF4/ORC6/CDC6	16
BP	GO:0043543	Protein Acylation	20/471	242/18862	3.12453e-06	0.00016516	0.000144159	PYGO2/USP22/SOX4/GTF3C4/SRCAP/KAT5/EPC1/DMAP1/MRGBP/ING3/MORF4L1/RUVBL2/RUVBL1/TRRAP/SIRT1/MBIP/IWS1/TERF2IP/KAT8/ZDHHC3	20
BP	GO:0006302	Double-Strand Break Repair	21/471	268/18862	4.1296e-06	0.000214148	0.000186918	MCM4/UBQLN4/MCM5/MCM7/MCM2/HSF1/MCM6/TONSL/FANCD2/PPP4R2/UBE2N/PPP4C/ACTR2/RFWD3/WRAP53/BABAM1/KAT5/MORF4L1/NABP2/TERF2IP/PRPF19	21
BP	GO:0038061	Nik/Nf-Kappab Signaling	17/471	185/18862	4.16541e-06	0.000214148	0.000186918	APP/PSME1/PSME2/IRAK1/PPP4C/PSMA6/NFKB2/ILK/IKBKE/PSMD5/RELB/CUL1/RIPK3/REL/TERF2IP/RELA/ZC3H12A	17
BP	GO:0000209	Protein Polyubiquitination	24/471	337/18862	4.54311e-06	0.000229491	0.000200311	UBE2Q1/UBE2T/UBE2N/PSME1/PSME2/FBXW4/PSMA6/CUL3/FBXW8/DDB2/PSMD5/DDA1/CUL1/ITCH/NEDD4L/WWP1/HECW2/TRAF1/ANKIB1/UBE2E3/RNF26/PRPF19/AMFR/KLHL42	24
BP	GO:0031331	Positive Regulation Of Cellular Catabolic Process	26/471	384/18862	4.58616e-06	0.000229491	0.000200311	APP/PLK1/HSF1/KHSRP/HSPBP1/CDC20/FBXW8/COP1/FYCO1/TBK1/DDA1/AGO2/ITCH/KAT5/SIRT1/PIM2/SH3GLB1/UBQLN1/PAFAH1B2/SH3BP4/ZC3H12A/ANKIB1/BBS7/UBQLN2/ATP5IF1/TNRC6B	26
BP	GO:1903829	Positive Regulation Of Cellular Protein Localization	22/471	295/18862	5.44836e-06	0.000268557	0.000234409	CCT3/CCT2/CASP8/PLK1/ANK3/NMD3/CCT8/CCT4/CDK5/TRIM28/CCT7/WRAP53/RAN/LARP7/MEPCE/DMAP1/SH3GLB1/MAPK8/AP2B1/ZC3H12A/NECAB2/CDK5RAP3	22
BP	GO:0033044	Regulation Of Chromosome Organization	21/471	273/18862	5.50996e-06	0.000268557	0.000234409	CCT3/CCT2/MCM2/PLK1/USP7/UBE2N/CDK9/CCT8/CCT4/CDC20/TRIM28/CUL3/CCT7/HECW2/RUVBL2/SIRT1/NABP2/TERF2IP/SART3/HMBOX1/CDC6	21
BP	GO:0045862	Positive Regulation Of Proteolysis	25/471	367/18862	6.29292e-06	0.000301277	0.000262968	APP/FADD/CASP8/PLK1/HSF1/PSME1/HSPBP1/PSME2/HSPE1/CDC20/FBXW8/COP1/DDA1/ANP32B/CARD8/SIRT1/UBQLN1/SART3/ZC3H12A/TANK/ANKIB1/EPHA4/BBS7/UBQLN2/ATP5IF1	25
BP	GO:0018205	Peptidyl-Lysine Modification	26/471	391/18862	6.34182e-06	0.000301277	0.000262968	PYGO2/USP22/NUP153/SOX4/GTF3C4/NUP50/TRIM28/SUZ12/SEH1L/SETD7/SRCAP/KAT5/EPC1/DMAP1/MRGBP/ING3/MORF4L1/RUVBL2/RUVBL1/TRRAP/SIRT1/MBIP/IWS1/RELA/KAT8/HMG20A	26
BP	GO:0000727	Double-Strand Break Repair Via Break-Induced Replication	5/471	12/18862	6.51207e-06	0.000305497	0.000266652	MCM4/MCM5/MCM7/MCM2/MCM6	5
BP	GO:0007099	Centriole Replication	8/471	41/18862	6.59648e-06	0.000305637	0.000266774	SPICE1/POC1B/CEP135/CNTROB/CEP120/CEP63/CENPJ/CEP72	8
BP	GO:0072698	Protein Localization To Microtubule Cytoskeleton	9/471	54/18862	6.85627e-06	0.0003138	0.000273899	DCTN2/MAPRE2/NEDD1/WRAP73/NSFL1C/PCM1/CCDC14/CEP72/CRIPT	9
BP	GO:0006260	Dna Replication	21/471	280/18862	8.14666e-06	0.000368366	0.000321527	MCM4/MCM10/EXO1/MCM5/MCM7/MCM2/SSRP1/MCM6/TONSL/MCMBP/SMC3/CDK9/PPP2CA/RFWD3/KAT5/ORC1/ORC2/ORC3/DBF4/ORC6/CDC6	21
BP	GO:1903320	Regulation Of Protein Modification By Small Protein Conjugation Or Removal	19/471	237/18862	8.52621e-06	0.000380939	0.000332501	PLK1/SOX4/IVNS1ABP/UBE2N/HSPBP1/CDK9/CDK5/CDC20/CUL3/RAB1A/ITCH/UBQLN1/RASSF5/RELA/SART3/ZC3H12A/TANK/CDK5RAP3/HMG20A	19
BP	GO:0007249	I-Kappab Kinase/Nf-Kappab Signaling	21/471	282/18862	9.08581e-06	0.000401165	0.000350155	FADD/CASP8/UBE2N/IRAK1/HDAC1/IKBKE/MAP3K3/WDR83/TBK1/RELB/RIPK3/VAPA/CARD8/SIRT1/PIM2/REL/TERF2IP/RELA/TRAF1/ZC3H12A/TANK	21
BP	GO:0051298	Centrosome Duplication	10/471	72/18862	1.14941e-05	0.000501598	0.000437817	SPICE1/POC1B/CEP135/CNTROB/CEP120/CEP63/CENPJ/SIRT1/CHORDC1/CEP72	10
BP	GO:0090501	Rna Phosphodiester Bond Hydrolysis	15/471	160/18862	1.19734e-05	0.000516509	0.000450833	EXO1/NCBP1/BOP1/AGO2/NCBP2/ENDOV/CPSF6/CPSF7/TSNAX/TSEN34/DIS3/MRPL44/EXOSC4/ZC3H12A/TOE1	15
BP	GO:1903311	Regulation Of Mrna Metabolic Process	23/471	334/18862	1.23828e-05	0.000525276	0.000458485	HSF1/SAFB/CDK11A/PSME1/NCBP1/SERBP1/KHSRP/PSME2/CDK9/PSMA6/PSMD5/AGO2/NCBP2/LARP7/CPSF6/CPSF7/IWS1/DIS3/EXOSC4/HNRNPA0/ZC3H12A/PRPF19/TNRC6B	23
BP	GO:0044380	Protein Localization To Cytoskeleton	9/471	58/18862	1.25681e-05	0.000525276	0.000458485	DCTN2/MAPRE2/NEDD1/WRAP73/NSFL1C/PCM1/CCDC14/CEP72/CRIPT	9
BP	GO:0051168	Nuclear Export	17/471	201/18862	1.25966e-05	0.000525276	0.000458485	RANBP3/NUP153/NCBP1/NMD3/XPO7/NUP50/CDK5/SEH1L/NXF5/NCBP2/CSE1L/RAN/CPSF6/ANP32B/IWS1/LZTS2/NXF1	17
BP	GO:0043122	Regulation Of I-Kappab Kinase/Nf-Kappab Signaling	19/471	244/18862	1.29048e-05	0.000532215	0.000464542	FADD/CASP8/UBE2N/IRAK1/HDAC1/IKBKE/MAP3K3/WDR83/TBK1/VAPA/CARD8/SIRT1/PIM2/REL/TERF2IP/RELA/TRAF1/ZC3H12A/TANK	19
BP	GO:0098534	Centriole Assembly	8/471	45/18862	1.36345e-05	0.000556198	0.000485475	SPICE1/POC1B/CEP135/CNTROB/CEP120/CEP63/CENPJ/CEP72	8
BP	GO:0045732	Positive Regulation Of Protein Catabolic Process	18/471	225/18862	1.50929e-05	0.00060907	0.000531624	PLK1/SNX1/HSPBP1/CDC20/FBXW8/COP1/DDA1/ITCH/NEDD4L/WWP1/HECW2/RHBDD3/UBQLN1/RILP/ANKIB1/BBS7/UBQLN2/ATP5IF1	18
BP	GO:0006913	Nucleocytoplasmic Transport	23/471	340/18862	1.64735e-05	0.000657712	0.000574081	KPNA2/RANBP3/NUP153/NCBP1/NMD3/XPO7/NUP50/CDK5/TRIM28/SEH1L/NXF5/KPNA1/NCBP2/CSE1L/RAN/KPNB1/CPSF6/ANP32B/DMAP1/IWS1/ZC3H12A/LZTS2/NXF1	23
BP	GO:0140014	Mitotic Nuclear Division	21/471	296/18862	1.89087e-05	0.000740668	0.000646489	KIF14/PLK1/DCTN2/SMC1A/SMC3/L3MBTL1/SPICE1/PPP2CA/CDC20/CUL3/CDK13/PPP2R2D/SEH1L/RAN/KPNB1/WRAP73/NSFL1C/HECW2/ANLN/DRG1/CDC6	21
BP	GO:0051169	Nuclear Transport	23/471	343/18862	1.89459e-05	0.000740668	0.000646489	KPNA2/RANBP3/NUP153/NCBP1/NMD3/XPO7/NUP50/CDK5/TRIM28/SEH1L/NXF5/KPNA1/NCBP2/CSE1L/RAN/KPNB1/CPSF6/ANP32B/DMAP1/IWS1/ZC3H12A/LZTS2/NXF1	23
BP	GO:1905508	Protein Localization To Microtubule Organizing Center	7/471	35/18862	2.12401e-05	0.000821796	0.000717301	DCTN2/NEDD1/WRAP73/NSFL1C/PCM1/CCDC14/CEP72	7
BP	GO:1900034	Regulation Of Cellular Response To Heat	10/471	79/18862	2.64299e-05	0.00101216	0.000883457	NUP153/HSF1/FKBP4/NUP50/SEH1L/DNAJC7/HSPH1/MLST8/SIRT1/CHORDC1	10
BP	GO:0051225	Spindle Assembly	12/471	114/18862	2.81701e-05	0.0010679	0.000932113	PLK1/SMC1A/MAPRE2/SMC3/SPICE1/CDC20/KPNB1/WRAP73/CEP63/DRG1/HAUS1/LZTS2	12
BP	GO:1904951	Positive Regulation Of Establishment Of Protein Localization	22/471	328/18862	2.85608e-05	0.00107189	0.000935593	CCT3/CCT2/CASP8/SOX4/ANK3/CCT8/CCT4/ARF1/CDK5/TRIM28/CCT7/WRAP53/RAN/PCM1/CEP135/CEP120/CENPJ/ANP32B/DMAP1/SH3GLB1/MAPK8/ZC3H12A	22
BP	GO:0090305	Nucleic Acid Phosphodiester Bond Hydrolysis	21/471	305/18862	2.94863e-05	0.00109566	0.000956346	TSEN15/EXO1/HSF1/NCBP1/BOP1/DDB2/AGO2/KPNA1/NCBP2/KPNB1/ENDOV/CPSF6/CPSF7/TSNAX/TSEN34/DIS3/MRPL44/EXOSC4/ZC3H12A/NMNAT1/TOE1	21
BP	GO:0051052	Regulation Of Dna Metabolic Process	23/471	353/18862	2.9796e-05	0.00109632	0.000956914	CCT3/KPNA2/CCT2/UBQLN4/HSF1/USP7/PPP4R2/UBE2N/CDK9/CCT8/CCT4/PPP4C/ACTR2/TRIM28/CCT7/WRAP53/BABAM1/KPNA1/SIRT1/NABP2/TERF2IP/NMNAT1/HMBOX1	23
BP	GO:1903050	Regulation Of Proteolysis Involved In Cellular Protein Catabolic Process	17/471	215/18862	3.01152e-05	0.0010973	0.000957776	UBQLN4/PLK1/USP7/PSME1/HSPBP1/PSME2/CDC20/FBXW8/COP1/PDCL3/DDA1/UBQLN1/ANKIB1/EPHA4/BBS7/UBQLN2/ATP5IF1	17
BP	GO:0050657	Nucleic Acid Transport	16/471	198/18862	3.94617e-05	0.0014005	0.00122242	NUP153/HSF1/NCBP1/KHSRP/NMD3/NUP50/SEH1L/NXF5/NCBP2/RAN/CPSF6/HNRNPA1L2/IWS1/MRPL18/MVP/NXF1	16
BP	GO:0050658	Rna Transport	16/471	198/18862	3.94617e-05	0.0014005	0.00122242	NUP153/HSF1/NCBP1/KHSRP/NMD3/NUP50/SEH1L/NXF5/NCBP2/RAN/CPSF6/HNRNPA1L2/IWS1/MRPL18/MVP/NXF1	16
BP	GO:0007052	Mitotic Spindle Organization	12/471	118/18862	3.97756e-05	0.0014005	0.00122242	PLK1/DCTN2/SMC1A/SMC3/SPICE1/CLTC/CDC20/RAN/KPNB1/WRAP73/DRG1/CEP126	12
BP	GO:1903322	Positive Regulation Of Protein Modification By Small Protein Conjugation Or Removal	13/471	137/18862	3.99291e-05	0.0014005	0.00122242	PLK1/UBE2N/HSPBP1/CDK9/CDC20/CUL3/RAB1A/UBQLN1/RASSF5/SART3/ZC3H12A/TANK/CDK5RAP3	13
BP	GO:1901998	Toxin Transport	7/471	39/18862	4.45685e-05	0.00154876	0.00135182	CCT3/CCT2/CCT8/CCT4/CCT6B/CCT7/CD274	7
BP	GO:0034605	Cellular Response To Heat	12/471	120/18862	4.69928e-05	0.00161492	0.00140957	NUP153/HSF1/FKBP4/NUP50/IRAK1/SEH1L/DNAJC7/PDCL3/HSPH1/MLST8/SIRT1/CHORDC1	12
BP	GO:0051236	Establishment Of Rna Localization	16/471	201/18862	4.73331e-05	0.00161492	0.00140957	NUP153/HSF1/NCBP1/KHSRP/NMD3/NUP50/SEH1L/NXF5/NCBP2/RAN/CPSF6/HNRNPA1L2/IWS1/MRPL18/MVP/NXF1	16
BP	GO:0009408	Response To Heat	14/471	161/18862	5.37173e-05	0.00181622	0.00158528	NUP153/HSF1/FKBP4/NUP50/IRAK1/DNAJA4/SEH1L/DNAJC7/PDCL3/HSPH1/MLST8/SIRT1/CHORDC1/EIF2B2	14
BP	GO:0031440	Regulation Of Mrna 3'-End Processing	6/471	28/18862	5.54471e-05	0.00185797	0.00162172	HSF1/NCBP1/CDK9/NCBP2/CPSF6/CPSF7	6
BP	GO:0006611	Protein Export From Nucleus	15/471	183/18862	5.81151e-05	0.00193014	0.00168472	RANBP3/NUP153/NCBP1/NMD3/XPO7/NUP50/CDK5/SEH1L/NXF5/NCBP2/CSE1L/RAN/ANP32B/IWS1/NXF1	15
BP	GO:0032886	Regulation Of Microtubule-Based Process	17/471	227/18862	5.97309e-05	0.0019664	0.00171637	PLK1/FKBP4/MAPRE2/SPICE1/IGBP1/CLTC/NIN/CEP120/CENPJ/SIRT1/CHORDC1/DRG1/HAP1/TRIM54/MKKS/CEP70/KLHL42	17
BP	GO:1902850	Microtubule Cytoskeleton Organization Involved In Mitosis	13/471	143/18862	6.24564e-05	0.00203825	0.00177908	PLK1/DCTN2/SMC1A/SMC3/SPICE1/CLTC/CDC20/RAN/KPNB1/WRAP73/NSFL1C/DRG1/CEP126	13
BP	GO:1903362	Regulation Of Cellular Protein Catabolic Process	18/471	251/18862	6.42238e-05	0.00207786	0.00181365	UBQLN4/PLK1/USP7/PSME1/HSPBP1/PSME2/CDC20/FBXW8/COP1/PDCL3/DDA1/UBQLN1/CDK5RAP3/ANKIB1/EPHA4/BBS7/UBQLN2/ATP5IF1	18
BP	GO:0032436	Positive Regulation Of Proteasomal Ubiquitin-Dependent Protein Catabolic Process	10/471	88/18862	6.78055e-05	0.00217499	0.00189843	PLK1/HSPBP1/CDC20/FBXW8/COP1/DDA1/UBQLN1/ANKIB1/BBS7/UBQLN2	10
BP	GO:0070262	Peptidyl-Serine Dephosphorylation	5/471	19/18862	8.27185e-05	0.00263087	0.00229634	PPP2CB/PPP2CA/PPP2R2B/PPP2R2D/PPP2R2C	5
BP	GO:0071824	Protein-Dna Complex Subunit Organization	19/471	281/18862	8.9125e-05	0.00281081	0.0024534	MCM4/VPS72/CENPL/MCM5/MCM7/MCM2/MCM6/ASF1B/ASF1A/CAND1/DDB2/TAF8/SRCAP/ANP32B/ANP32E/DMAP1/RUVBL1/ORC3/SART3	19
BP	GO:0034502	Protein Localization To Chromosome	10/471	91/18862	9.03319e-05	0.00282513	0.0024659	CCT3/CCT2/PLK1/CCT8/CCT4/CCT7/WRAP53/RUVBL2/NABP2/TERF2IP	10
BP	GO:0051099	Positive Regulation Of Binding	14/471	170/18862	9.68726e-05	0.00300465	0.0026226	PYGO2/APP/HSF1/NCBP1/NMD3/CDK9/PPP2CB/PPP2CA/CDK5/TRIM28/RAN/EPHA4/HMBOX1/AMFR	14
BP	GO:0006282	Regulation Of Dna Repair	12/471	130/18862	0.000102641	0.00315747	0.00275598	UBQLN4/HSF1/PPP4R2/UBE2N/CDK9/PPP4C/ACTR2/TRIM28/WRAP53/BABAM1/SIRT1/TERF2IP	12
BP	GO:1902750	Negative Regulation Of Cell Cycle G2/M Phase Transition	11/471	111/18862	0.000104934	0.00320176	0.00279464	PLK1/PSME1/PSME2/PSMA6/PSMD5/BABAM1/CUL1/NABP2/ORC1/CDK5RAP3/CDC6	11
BP	GO:0032434	Regulation Of Proteasomal Ubiquitin-Dependent Protein Catabolic Process	12/471	132/18862	0.000118841	0.00359685	0.0031395	UBQLN4/PLK1/USP7/HSPBP1/CDC20/FBXW8/COP1/DDA1/UBQLN1/ANKIB1/BBS7/UBQLN2	12
BP	GO:0032388	Positive Regulation Of Intracellular Transport	16/471	219/18862	0.000130562	0.00391999	0.00342155	CASP8/ANK3/ARF1/CDK5/TRIM28/EIPR1/EHD2/NCBP2/RAN/CPSF6/PCM1/ANP32B/DMAP1/SH3GLB1/MAPK8/ZC3H12A	16
BP	GO:0051054	Positive Regulation Of Dna Metabolic Process	15/471	198/18862	0.000141156	0.00420442	0.00366981	CCT3/CCT2/HSF1/USP7/UBE2N/CCT8/CCT4/ACTR2/TRIM28/CCT7/WRAP53/BABAM1/SIRT1/NABP2/HMBOX1	15
BP	GO:0030262	Apoptotic Nuclear Changes	6/471	33/18862	0.000146655	0.00426662	0.0037241	DEDD2/HSF1/KPNA1/KPNB1/CDK5RAP3/NMNAT1	6
BP	GO:0032212	Positive Regulation Of Telomere Maintenance Via Telomerase	6/471	33/18862	0.000146655	0.00426662	0.0037241	CCT3/CCT2/CCT8/CCT4/CCT7/HMBOX1	6
BP	GO:0071539	Protein Localization To Centrosome	6/471	33/18862	0.000146655	0.00426662	0.0037241	DCTN2/NEDD1/NSFL1C/PCM1/CCDC14/CEP72	6
BP	GO:0032204	Regulation Of Telomere Maintenance	9/471	79/18862	0.000152945	0.00439546	0.00383656	CCT3/CCT2/USP7/CCT8/CCT4/CCT7/NABP2/TERF2IP/HMBOX1	9
BP	GO:0032480	Negative Regulation Of Type I Interferon Production	7/471	47/18862	0.000153425	0.00439546	0.00383656	NPLOC4/UFD1/IKBKE/TBK1/RELB/ITCH/REL	7
BP	GO:0090085	Regulation Of Protein Deubiquitination	4/471	12/18862	0.000162034	0.00460692	0.00402113	ITCH/SART3/ZC3H12A/TANK	4
BP	GO:0061077	Chaperone-Mediated Protein Folding	8/471	63/18862	0.000165435	0.00466824	0.00407465	CCT2/FKBP4/HSPE1/DNAJC7/PDCL3/HSPH1/CHORDC1/FKBP5	8
BP	GO:0022618	Ribonucleoprotein Complex Assembly	16/471	224/18862	0.000169407	0.00474465	0.00414135	EIF3B/SF3A3/SF3A1/NCBP1/BOP1/WDR77/AGO2/CPSF6/CPSF7/RUVBL2/RUVBL1/CLP1/DDX28/SART3/PRPF19/LSM2	16
BP	GO:0006379	Mrna Cleavage	5/471	22/18862	0.000176092	0.00489535	0.00427289	NCBP1/AGO2/NCBP2/CPSF6/CPSF7	5
BP	GO:0016241	Regulation Of Macroautophagy	13/471	160/18862	0.000195078	0.00538329	0.00469878	UBQLN4/CDK5/FYCO1/TBK1/PRKAG2/MLST8/SIRT1/SH3GLB1/UBQLN1/MAPK8/PAFAH1B2/FEZ2/UBQLN2	13
BP	GO:0061136	Regulation Of Proteasomal Protein Catabolic Process	14/471	182/18862	0.000199239	0.00545798	0.00476397	UBQLN4/PLK1/USP7/PSME1/HSPBP1/PSME2/CDC20/FBXW8/COP1/DDA1/UBQLN1/ANKIB1/BBS7/UBQLN2	14
BP	GO:0008380	Rna Splicing	26/471	481/18862	0.000204729	0.005484	0.00478668	TSEN15/PRCC/SF3A3/SF3B2/SF3A1/PPP4R2/IVNS1ABP/NCBP1/KHSRP/PPP2CA/CDK13/WDR77/WDR83/NCBP2/LARP7/SF3B3/CPSF7/HNRNPA1L2/CLP1/TSEN34/IWS1/CDC5L/HNRNPA0/SART3/PRPF19/LSM2	26
BP	GO:0006921	Cellular Component Disassembly Involved In Execution Phase Of Apoptosis	6/471	35/18862	0.00020604	0.005484	0.00478668	DEDD2/HSF1/KPNA1/KPNB1/CDK5RAP3/NMNAT1	6
BP	GO:0090307	Mitotic Spindle Assembly	8/471	65/18862	0.000206428	0.005484	0.00478668	PLK1/SMC1A/SMC3/SPICE1/CDC20/KPNB1/WRAP73/DRG1	8
BP	GO:0032386	Regulation Of Intracellular Transport	21/471	350/18862	0.000207363	0.005484	0.00478668	CASP8/NUP153/ANK3/USP7/ARF1/CDK5/TRIM28/EIPR1/EHD2/NCBP2/RAN/CPSF6/PCM1/ANP32B/DMAP1/IWS1/SH3GLB1/MAPK8/HAP1/ZC3H12A/ATP5IF1	21
BP	GO:2000058	Regulation Of Ubiquitin-Dependent Protein Catabolic Process	13/471	161/18862	0.000207495	0.005484	0.00478668	UBQLN4/PLK1/USP7/HSPBP1/CDC20/FBXW8/COP1/PDCL3/DDA1/UBQLN1/ANKIB1/BBS7/UBQLN2	13
BP	GO:0016578	Histone Deubiquitination	5/471	23/18862	0.000220418	0.00578482	0.00504925	USP22/USP7/USP15/TRRAP/SART3	5
BP	GO:0046831	Regulation Of Rna Export From Nucleus	4/471	13/18862	0.000229442	0.0059386	0.00518348	NUP153/NCBP2/CPSF6/IWS1	4
BP	GO:0098789	Pre-Mrna Cleavage Required For Polyadenylation	4/471	13/18862	0.000229442	0.0059386	0.00518348	NCBP1/NCBP2/CPSF6/CPSF7	4
BP	GO:0010506	Regulation Of Autophagy	20/471	328/18862	0.00023639	0.00607651	0.00530385	UBQLN4/CTTN/CDK5/FYCO1/TBK1/PRKAG2/MLST8/KAT5/SIRT1/PIM2/SH3GLB1/UBQLN1/MAPK8/RAB8A/PAFAH1B2/SH3BP4/ZC3H12A/KAT8/FEZ2/UBQLN2	20
BP	GO:0071826	Ribonucleoprotein Complex Subunit Organization	16/471	231/18862	0.000240509	0.00613887	0.00535828	EIF3B/SF3A3/SF3A1/NCBP1/BOP1/WDR77/AGO2/CPSF6/CPSF7/RUVBL2/RUVBL1/CLP1/DDX28/SART3/PRPF19/LSM2	16
BP	GO:1904358	Positive Regulation Of Telomere Maintenance Via Telomere Lengthening	6/471	36/18862	0.000242087	0.00613887	0.00535828	CCT3/CCT2/CCT8/CCT4/CCT7/HMBOX1	6
BP	GO:2001252	Positive Regulation Of Chromosome Organization	13/471	164/18862	0.000248892	0.00626908	0.00547194	CCT3/CCT2/UBE2N/CDK9/CCT8/CCT4/TRIM28/CCT7/RUVBL2/SIRT1/NABP2/SART3/HMBOX1	13
BP	GO:0046822	Regulation Of Nucleocytoplasmic Transport	10/471	103/18862	0.000254208	0.00633696	0.00553119	NUP153/CDK5/TRIM28/NCBP2/RAN/CPSF6/ANP32B/DMAP1/IWS1/ZC3H12A	10
BP	GO:0000075	Cell Cycle Checkpoint	15/471	209/18862	0.000254964	0.00633696	0.00553119	PRCC/PLK1/SOX4/PRMT1/FANCD2/CDC20/RFWD3/BABAM1/CEP63/NABP2/ORC1/CDC5L/CDK5RAP3/CDC6/PRPF19	15
BP	GO:0032206	Positive Regulation Of Telomere Maintenance	7/471	51/18862	0.000259198	0.00639981	0.00558605	CCT3/CCT2/CCT8/CCT4/CCT7/NABP2/HMBOX1	7
BP	GO:0000280	Nuclear Division	24/471	436/18862	0.000273456	0.00670422	0.00585175	KIF14/PLK1/DCTN2/SMC1A/FANCD2/SMC3/L3MBTL1/SPICE1/ACTR2/PPP2CA/CDC20/CUL3/CDK13/PPP2R2D/SEH1L/RAN/KPNB1/WRAP73/NSFL1C/HECW2/ANLN/DRG1/CCNA1/CDC6	24
BP	GO:2000060	Positive Regulation Of Ubiquitin-Dependent Protein Catabolic Process	10/471	104/18862	0.0002751	0.00670422	0.00585175	PLK1/HSPBP1/CDC20/FBXW8/COP1/DDA1/UBQLN1/ANKIB1/BBS7/UBQLN2	10
BP	GO:0007004	Telomere Maintenance Via Telomerase	8/471	68/18862	0.00028324	0.00685807	0.00598604	CCT3/CCT2/CCT8/CCT4/CCT7/WRAP53/TERF2IP/HMBOX1	8
BP	GO:0031503	Protein-Containing Complex Localization	18/471	283/18862	0.000288402	0.0069383	0.00605606	NUP153/NCBP1/NMD3/NUP50/SEH1L/NXF5/NCBP2/RAN/KIFAP3/PCM1/LCA5/IWS1/RAB8A/AP2B1/IFT20/CEP72/ZDHHC3/NXF1	18
BP	GO:0002091	Negative Regulation Of Receptor Internalization	4/471	14/18862	0.000314902	0.00747992	0.00652881	ANKRD13D/ANKRD13A/NECAB2/UBQLN2	4
BP	GO:0098787	Mrna Cleavage Involved In Mrna Processing	4/471	14/18862	0.000314902	0.00747992	0.00652881	NCBP1/NCBP2/CPSF6/CPSF7	4
BP	GO:0016236	Macroautophagy	19/471	311/18862	0.000328089	0.00774414	0.00675944	UBQLN4/ATG2B/CDK5/ATG16L1/FYCO1/TBK1/RAB1A/PRKAG2/MLST8/NSFL1C/SIRT1/TEX264/SH3GLB1/UBQLN1/MAPK8/PAFAH1B2/IFT20/FEZ2/UBQLN2	19
BP	GO:1903052	Positive Regulation Of Proteolysis Involved In Cellular Protein Catabolic Process	11/471	127/18862	0.00034536	0.00810086	0.0070708	PLK1/HSPBP1/CDC20/FBXW8/COP1/DDA1/UBQLN1/ANKIB1/BBS7/UBQLN2/ATP5IF1	11
BP	GO:0032479	Regulation Of Type I Interferon Production	11/471	128/18862	0.000369521	0.00861375	0.00751847	NPLOC4/UFD1/IRAK1/NFKB2/IKBKE/TBK1/RELB/ITCH/REL/RELA/RNF26	11
BP	GO:0032606	Type I Interferon Production	11/471	129/18862	0.000395086	0.00915283	0.00798901	NPLOC4/UFD1/IRAK1/NFKB2/IKBKE/TBK1/RELB/ITCH/REL/RELA/RNF26	11
BP	GO:0098781	Ncrna Transcription	10/471	109/18862	0.000402352	0.00920749	0.00803671	GTF3C2/GTF3C4/GTF2A1/NCBP1/CDK9/NCBP2/LARP7/MEPCE/TAF8/NABP2	10
BP	GO:1901800	Positive Regulation Of Proteasomal Protein Catabolic Process	10/471	109/18862	0.000402352	0.00920749	0.00803671	PLK1/HSPBP1/CDC20/FBXW8/COP1/DDA1/UBQLN1/ANKIB1/BBS7/UBQLN2	10
BP	GO:0002753	Cytoplasmic Pattern Recognition Receptor Signaling Pathway	8/471	72/18862	0.00042048	0.00956401	0.0083479	CASP8/USP15/UBE2N/NPLOC4/UFD1/IRAK1/ITCH/RELA	8
BP	GO:0051028	Mrna Transport	12/471	152/18862	0.000442642	0.0100074	0.00873495	NUP153/HSF1/NCBP1/KHSRP/NUP50/SEH1L/NXF5/NCBP2/HNRNPA1L2/IWS1/MVP/NXF1	12
BP	GO:0000819	Sister Chromatid Segregation	14/471	199/18862	0.000495845	0.0111431	0.00972624	KIF14/PLK1/DCTN2/SMC1A/MCMBP/SMC3/CDC20/CUL3/SEH1L/RAN/KPNB1/WRAP73/HECW2/CDC6	14
BP	GO:0042795	Snrna Transcription By Rna Polymerase Ii	8/471	74/18862	0.000506999	0.011326	0.00988585	GTF2A1/NCBP1/CDK9/NCBP2/LARP7/MEPCE/TAF8/NABP2	8
BP	GO:0002478	Antigen Processing And Presentation Of Exogenous Peptide Antigen	13/471	177/18862	0.000519857	0.011491	0.0100299	DCTN2/PSME1/SEC23A/PSME2/PSMA6/ARF1/CLTC/PSMD5/KIFAP3/KLC2/AP2B1/HLA-C/RILP	13
BP	GO:0075733	Intracellular Transport Of Virus	7/471	57/18862	0.000520511	0.011491	0.0100299	KPNA2/NUP153/NUP50/SEH1L/KPNA1/RAN/KPNB1	7
BP	GO:0098813	Nuclear Chromosome Segregation	17/471	273/18862	0.00053682	0.0117818	0.0102837	KIF14/PLK1/DCTN2/SMC1A/MCMBP/FANCD2/SMC3/SPICE1/ACTR2/CDC20/CUL3/SEH1L/RAN/KPNB1/WRAP73/HECW2/CDC6	17
BP	GO:0006268	Dna Unwinding Involved In Dna Replication	4/471	16/18862	0.000550279	0.0118996	0.0103865	MCM4/MCM7/MCM2/MCM6	4
BP	GO:0032239	Regulation Of Nucleobase-Containing Compound Transport	4/471	16/18862	0.000550279	0.0118996	0.0103865	NUP153/NCBP2/CPSF6/IWS1	4
BP	GO:0006278	Rna-Dependent Dna Biosynthetic Process	8/471	75/18862	0.000555368	0.0118996	0.0103865	CCT3/CCT2/CCT8/CCT4/CCT7/WRAP53/TERF2IP/HMBOX1	8
BP	GO:0009301	Snrna Transcription	8/471	75/18862	0.000555368	0.0118996	0.0103865	GTF2A1/NCBP1/CDK9/NCBP2/LARP7/MEPCE/TAF8/NABP2	8
BP	GO:0031570	Dna Integrity Checkpoint	12/471	156/18862	0.000559393	0.0118996	0.0103865	PLK1/SOX4/PRMT1/FANCD2/RFWD3/BABAM1/CEP63/ORC1/CDC5L/CDK5RAP3/CDC6/PRPF19	12
BP	GO:0048285	Organelle Fission	25/471	486/18862	0.000561212	0.0118996	0.0103865	KIF14/PLK1/DCTN2/SMC1A/FANCD2/SMC3/L3MBTL1/SPICE1/CORO1C/ACTR2/PPP2CA/CDC20/CUL3/CDK13/PPP2R2D/SEH1L/RAN/KPNB1/WRAP73/NSFL1C/HECW2/ANLN/DRG1/CCNA1/CDC6	25
BP	GO:0009266	Response To Temperature Stimulus	15/471	228/18862	0.000639464	0.0134826	0.0117683	CASP8/NUP153/HSF1/FKBP4/NUP50/IRAK1/DNAJA4/SEH1L/DNAJC7/PDCL3/HSPH1/MLST8/SIRT1/CHORDC1/EIF2B2	15
BP	GO:0033260	Nuclear Dna Replication	7/471	59/18862	0.000643511	0.0134922	0.0117766	MCM4/MCM5/MCM7/MCM2/MCM6/ORC3/DBF4	7
BP	GO:0015931	Nucleobase-Containing Compound Transport	16/471	253/18862	0.000656424	0.0136864	0.0119461	NUP153/HSF1/NCBP1/KHSRP/NMD3/NUP50/SEH1L/NXF5/NCBP2/RAN/CPSF6/HNRNPA1L2/IWS1/MRPL18/MVP/NXF1	16
BP	GO:0000045	Autophagosome Assembly	9/471	96/18862	0.000663723	0.0137622	0.0120122	ATG2B/ATG16L1/RAB1A/NSFL1C/SH3GLB1/UBQLN1/IFT20/FEZ2/UBQLN2	9
BP	GO:0010586	Mirna Metabolic Process	5/471	29/18862	0.000687636	0.0141796	0.0123766	KHSRP/AGO2/RAN/RELA/ZC3H12A	5
BP	GO:0051098	Regulation Of Binding	20/471	357/18862	0.000696598	0.014286	0.0124694	PYGO2/APP/PLK1/HSF1/NCBP1/NMD3/CDK9/PPP2CB/PPP2CA/CDK5/TRIM28/UBASH3B/RAN/MEPCE/RUVBL2/MAPK8/MDFI/EPHA4/HMBOX1/AMFR	20
BP	GO:0016246	Rna Interference	4/471	17/18862	0.000705479	0.0143117	0.0124919	AGO2/TSNAX/CLP1/MRPL44	4
BP	GO:1900363	Regulation Of Mrna Polyadenylation	4/471	17/18862	0.000705479	0.0143117	0.0124919	HSF1/CDK9/CPSF6/CPSF7	4
BP	GO:0007339	Binding Of Sperm To Zona Pellucida	6/471	44/18862	0.000741385	0.0149114	0.0130153	CCT3/CCT2/UBAP2L/CCT8/CCT4/CCT7	6
BP	GO:0050684	Regulation Of Mrna Processing	11/471	139/18862	0.000742986	0.0149114	0.0130153	HSF1/SAFB/CDK11A/NCBP1/CDK9/NCBP2/LARP7/CPSF6/CPSF7/IWS1/PRPF19	11
BP	GO:0031398	Positive Regulation Of Protein Ubiquitination	10/471	118/18862	0.000754074	0.0150534	0.0131393	PLK1/UBE2N/HSPBP1/CDK9/CDC20/CUL3/RAB1A/UBQLN1/RASSF5/CDK5RAP3	10
BP	GO:0019884	Antigen Processing And Presentation Of Exogenous Antigen	13/471	185/18862	0.000787504	0.015575	0.0135945	DCTN2/PSME1/SEC23A/PSME2/PSMA6/ARF1/CLTC/PSMD5/KIFAP3/KLC2/AP2B1/HLA-C/RILP	13
BP	GO:0046824	Positive Regulation Of Nucleocytoplasmic Transport	7/471	61/18862	0.000788501	0.015575	0.0135945	TRIM28/NCBP2/RAN/CPSF6/ANP32B/DMAP1/ZC3H12A	7
BP	GO:0035666	Trif-Dependent Toll-Like Receptor Signaling Pathway	5/471	30/18862	0.000808409	0.0158846	0.0138648	FADD/CASP8/IKBKE/TBK1/TANK	5
BP	GO:1905037	Autophagosome Organization	9/471	99/18862	0.000829881	0.0162216	0.0141589	ATG2B/ATG16L1/RAB1A/NSFL1C/SH3GLB1/UBQLN1/IFT20/FEZ2/UBQLN2	9
BP	GO:0006378	Mrna Polyadenylation	6/471	45/18862	0.000837665	0.0162439	0.0141784	APP/HSF1/CDK9/CPSF6/CPSF7/CLP1	6
BP	GO:0051090	Regulation Of Dna-Binding Transcription Factor Activity	23/471	444/18862	0.000839678	0.0162439	0.0141784	APP/USP7/FANCD2/MTPN/UBE2N/IRAK1/PSMA6/NFKB2/ESR2/NFKBIB/COPS5/RIPK3/ITCH/CARD8/SIRT1/MAPK8/MAP3K10/TERF2IP/RELA/TRAF1/ZC3H12A/CDK5RAP3/MDFI	23
BP	GO:0010833	Telomere Maintenance Via Telomere Lengthening	8/471	80/18862	0.000856308	0.0164806	0.014385	CCT3/CCT2/CCT8/CCT4/CCT7/WRAP53/TERF2IP/HMBOX1	8
BP	GO:0031122	Cytoplasmic Microtubule Organization	7/471	62/18862	0.00087007	0.0165182	0.0144178	KPNB1/PCM1/CEP120/CENPJ/CEP126/HOOK2/CRIPT	7
BP	GO:1902115	Regulation Of Organelle Assembly	13/471	187/18862	0.000870071	0.0165182	0.0144178	PLK1/SPICE1/WRAP73/CEP135/CNTROB/CEP120/CENPJ/DRG1/SH3GLB1/HAP1/IFT20/FEZ2/UBQLN2	13
BP	GO:0000070	Mitotic Sister Chromatid Segregation	12/471	164/18862	0.000871464	0.0165182	0.0144178	KIF14/PLK1/DCTN2/SMC1A/CDC20/CUL3/SEH1L/RAN/KPNB1/WRAP73/HECW2/CDC6	12
BP	GO:0006405	Rna Export From Nucleus	11/471	142/18862	0.000886982	0.0166597	0.0145413	NUP153/NCBP1/NMD3/NUP50/SEH1L/NXF5/NCBP2/RAN/CPSF6/IWS1/NXF1	11
BP	GO:0019054	Modulation By Virus Of Host Cellular Process	4/471	18/18862	0.000889267	0.0166597	0.0145413	KPNA2/CASP8/KPNA1/KPNB1	4
BP	GO:0010972	Negative Regulation Of G2/M Transition Of Mitotic Cell Cycle	9/471	100/18862	0.000892244	0.0166597	0.0145413	PSME1/PSME2/PSMA6/PSMD5/CUL1/NABP2/ORC1/CDK5RAP3/CDC6	9
BP	GO:0030111	Regulation Of Wnt Signaling Pathway	20/471	365/18862	0.000915044	0.0170008	0.0148391	APP/SOX4/PSME1/PSME2/PSMA6/PPP2CA/ILK/HDAC1/CUL3/PSMD5/KPNA1/WWOX/NLK/RUVBL2/RUVBL1/IFT20/MDFI/LZTS2/AMFR/DKK3	20
BP	GO:0043631	Rna Polyadenylation	6/471	46/18862	0.000943303	0.0173726	0.0151636	APP/HSF1/CDK9/CPSF6/CPSF7/CLP1	6
BP	GO:1904837	Beta-Catenin-Tcf Complex Assembly	5/471	31/18862	0.000944314	0.0173726	0.0151636	PYGO2/HDAC1/KAT5/RUVBL1/TRRAP	5
BP	GO:0044786	Cell Cycle Dna Replication	7/471	64/18862	0.0010531	0.0191858	0.0167462	MCM4/MCM5/MCM7/MCM2/MCM6/ORC3/DBF4	7
BP	GO:0046794	Transport Of Virus	7/471	64/18862	0.0010531	0.0191858	0.0167462	KPNA2/NUP153/NUP50/SEH1L/KPNA1/RAN/KPNB1	7
BP	GO:0010569	Regulation Of Double-Strand Break Repair Via Homologous Recombination	6/471	47/18862	0.00105889	0.0191982	0.0167571	UBQLN4/PPP4R2/PPP4C/ACTR2/WRAP53/TERF2IP	6
BP	GO:0043112	Receptor Metabolic Process	12/471	168/18862	0.00107518	0.0193998	0.016933	SNX1/GRB2/ARF1/CDK5/CLTC/ANKRD13D/ANKRD13A/ITCH/SH3GLB1/AP2B1/NECAB2/UBQLN2	12
BP	GO:0032092	Positive Regulation Of Protein Binding	8/471	83/18862	0.00109198	0.0195153	0.0170338	APP/HSF1/NMD3/PPP2CB/PPP2CA/CDK5/RAN/AMFR	8
BP	GO:0090502	Rna Phosphodiester Bond Hydrolysis, Endonucleolytic	8/471	83/18862	0.00109198	0.0195153	0.0170338	EXO1/BOP1/AGO2/ENDOV/TSNAX/TSEN34/MRPL44/ZC3H12A	8
BP	GO:0070498	Interleukin-1-Mediated Signaling Pathway	9/471	103/18862	0.00110252	0.0196102	0.0171167	UBE2N/PSME1/PSME2/IRAK1/PSMA6/MAP3K3/PSMD5/CUL1/RELA	9
BP	GO:2000573	Positive Regulation Of Dna Biosynthetic Process	7/471	65/18862	0.00115528	0.0204517	0.0178512	CCT3/CCT2/CCT8/CCT4/CCT7/WRAP53/HMBOX1	7
BP	GO:1903313	Positive Regulation Of Mrna Metabolic Process	8/471	84/18862	0.00118113	0.0208111	0.0181649	HSF1/NCBP1/KHSRP/AGO2/NCBP2/ZC3H12A/PRPF19/TNRC6B	8
BP	GO:0048002	Antigen Processing And Presentation Of Peptide Antigen	13/471	194/18862	0.00121849	0.0213691	0.0186519	DCTN2/PSME1/SEC23A/PSME2/PSMA6/ARF1/CLTC/PSMD5/KIFAP3/KLC2/AP2B1/HLA-C/RILP	13
BP	GO:0031647	Regulation Of Protein Stability	17/471	295/18862	0.00126497	0.0218794	0.0190974	CCT3/CCT2/PLK1/SOX4/USP7/CCT8/CCT4/CUL3/CCT7/PDCL3/NEDD4L/NLK/SIRT1/PIM2/SH3GLB1/MORC3/EPHA4	17
BP	GO:0044766	Multi-Organism Transport	7/471	66/18862	0.00126508	0.0218794	0.0190974	KPNA2/NUP153/NUP50/SEH1L/KPNA1/RAN/KPNB1	7
BP	GO:1902579	Multi-Organism Localization	7/471	66/18862	0.00126508	0.0218794	0.0190974	KPNA2/NUP153/NUP50/SEH1L/KPNA1/RAN/KPNB1	7
BP	GO:0051656	Establishment Of Organelle Localization	22/471	431/18862	0.00130465	0.0224604	0.0196044	KIF14/PLK1/DCTN2/SEC23A/SPICE1/NMD3/ACTR2/ARF1/CDK5/CUL3/SEH1L/FYCO1/RAB1A/RAN/KPNB1/KIFAP3/NSFL1C/PCM1/CEP120/HAP1/BBS7/MKKS	22
BP	GO:0043124	Negative Regulation Of I-Kappab Kinase/Nf-Kappab Signaling	6/471	49/18862	0.0013224	0.0226619	0.0197803	CASP8/HDAC1/CARD8/SIRT1/ZC3H12A/TANK	6
BP	GO:1903364	Positive Regulation Of Cellular Protein Catabolic Process	11/471	150/18862	0.0013874	0.0236677	0.0206583	PLK1/HSPBP1/CDC20/FBXW8/COP1/DDA1/UBQLN1/ANKIB1/BBS7/UBQLN2/ATP5IF1	11
BP	GO:0032508	Dna Duplex Unwinding	9/471	107/18862	0.00144344	0.0245124	0.0213956	MCM4/MCM5/MCM7/MCM2/MCM6/DDB2/RUVBL2/RUVBL1/CHD3	9
BP	GO:0002756	Myd88-Independent Toll-Like Receptor Signaling Pathway	5/471	34/18862	0.00145434	0.0245862	0.0214599	FADD/CASP8/IKBKE/TBK1/TANK	5
BP	GO:0071426	Ribonucleoprotein Complex Export From Nucleus	10/471	130/18862	0.00158287	0.026639	0.0232518	NUP153/NCBP1/NMD3/NUP50/SEH1L/NXF5/NCBP2/RAN/IWS1/NXF1	10
BP	GO:0031123	Rna 3'-End Processing	11/471	153/18862	0.00162647	0.0270488	0.0236094	APP/HSF1/NCBP1/CDK9/NCBP2/LARP7/CPSF6/CPSF7/CLP1/EXOSC4/TOE1	11
BP	GO:0030953	Astral Microtubule Organization	3/471	10/18862	0.00162884	0.0270488	0.0236094	KPNB1/CEP120/CENPJ	3
BP	GO:1904526	Regulation Of Microtubule Binding	3/471	10/18862	0.00162884	0.0270488	0.0236094	HSF1/PPP2CB/PPP2CA	3
BP	GO:0000083	Regulation Of Transcription Involved In G1/S Transition Of Mitotic Cell Cycle	5/471	35/18862	0.00166239	0.0274745	0.023981	CDK5/CDK15/CCNA1/ORC1/CDC6	5
BP	GO:0042770	Signal Transduction In Response To Dna Damage	10/471	131/18862	0.00167644	0.0274745	0.023981	PLK1/SOX4/PRMT1/GRB2/BABAM1/CEP63/KAT5/SIRT1/CDC5L/PRPF19	10
BP	GO:0071166	Ribonucleoprotein Complex Localization	10/471	131/18862	0.00167644	0.0274745	0.023981	NUP153/NCBP1/NMD3/NUP50/SEH1L/NXF5/NCBP2/RAN/IWS1/NXF1	10
BP	GO:0043044	Atp-Dependent Chromatin Remodeling	8/471	89/18862	0.00171766	0.0280278	0.0244639	VPS72/CENPL/HDAC1/SRCAP/ANP32E/DMAP1/RUVBL1/CHD3	8
BP	GO:0032210	Regulation Of Telomere Maintenance Via Telomerase	6/471	52/18862	0.00180801	0.0293742	0.0256392	CCT3/CCT2/CCT8/CCT4/CCT7/HMBOX1	6
BP	GO:0031623	Receptor Internalization	9/471	111/18862	0.00186443	0.0301604	0.0263254	SNX1/GRB2/ARF1/CLTC/ANKRD13D/ANKRD13A/AP2B1/NECAB2/UBQLN2	9
BP	GO:0032801	Receptor Catabolic Process	5/471	36/18862	0.00189147	0.0304665	0.0265925	CDK5/CLTC/ITCH/SH3GLB1/AP2B1	5
BP	GO:0022613	Ribonucleoprotein Complex Biogenesis	23/471	473/18862	0.00192068	0.0308047	0.0268878	EIF3B/SF3A3/SF3A1/NCBP1/BOP1/NMD3/WDR77/AGO2/RAN/CPSF6/CPSF7/RUVBL2/RUVBL1/CLP1/DIS3/MRPL1/DDX28/MRPL22/EXOSC4/UTP14A/SART3/PRPF19/LSM2	23
BP	GO:0032402	Melanosome Transport	4/471	22/18862	0.00196433	0.0313707	0.0273818	DCTN2/RAB1A/BBS7/MKKS	4
BP	GO:0031396	Regulation Of Protein Ubiquitination	13/471	205/18862	0.00199616	0.0317439	0.0277076	PLK1/SOX4/IVNS1ABP/UBE2N/HSPBP1/CDK9/CDK5/CDC20/CUL3/RAB1A/UBQLN1/RASSF5/CDK5RAP3	13
BP	GO:0070555	Response To Interleukin-1	13/471	206/18862	0.00208356	0.0329941	0.0287988	APP/UBE2N/PSME1/PSME2/IRAK1/PSMA6/IGBP1/MAP3K3/PSMD5/CUL1/RELA/ZC3H12A/TANK	13
BP	GO:0032088	Negative Regulation Of Nf-Kappab Transcription Factor Activity	8/471	92/18862	0.00212202	0.0333467	0.0291065	USP7/IRAK1/NFKBIB/ITCH/CARD8/SIRT1/ZC3H12A/CDK5RAP3	8
BP	GO:0043123	Positive Regulation Of I-Kappab Kinase/Nf-Kappab Signaling	12/471	182/18862	0.00212359	0.0333467	0.0291065	FADD/CASP8/UBE2N/IRAK1/IKBKE/MAP3K3/TBK1/VAPA/PIM2/REL/TERF2IP/RELA	12
BP	GO:0030422	Production Of Sirna Involved In Rna Interference	3/471	11/18862	0.00219833	0.0337896	0.0294931	AGO2/TSNAX/MRPL44	3
BP	GO:0031442	Positive Regulation Of Mrna 3'-End Processing	3/471	11/18862	0.00219833	0.0337896	0.0294931	HSF1/NCBP1/NCBP2	3
BP	GO:0034454	Microtubule Anchoring At Centrosome	3/471	11/18862	0.00219833	0.0337896	0.0294931	PCM1/NIN/NINL	3
BP	GO:0048148	Behavioral Response To Cocaine	3/471	11/18862	0.00219833	0.0337896	0.0294931	FADD/CDK5/HOMER2	3
BP	GO:1902855	Regulation Of Non-Motile Cilium Assembly	3/471	11/18862	0.00219833	0.0337896	0.0294931	WRAP73/CEP135/HAP1	3
BP	GO:0007093	Mitotic Cell Cycle Checkpoint	11/471	159/18862	0.00220582	0.0337896	0.0294931	PRCC/PLK1/SOX4/PRMT1/FANCD2/CDC20/RFWD3/NABP2/ORC1/CDK5RAP3/CDC6	11
BP	GO:0032392	Dna Geometric Change	9/471	114/18862	0.00224037	0.0341793	0.0298333	MCM4/MCM5/MCM7/MCM2/MCM6/DDB2/RUVBL2/RUVBL1/CHD3	9
BP	GO:0002221	Pattern Recognition Receptor Signaling Pathway	13/471	208/18862	0.00226784	0.0343861	0.0300138	FADD/CASP8/USP15/UBE2N/NPLOC4/UFD1/IRAK1/MAP3K1/IKBKE/TBK1/ITCH/RELA/TANK	13
BP	GO:0031146	Scf-Dependent Proteasomal Ubiquitin-Dependent Protein Catabolic Process	8/471	93/18862	0.00227225	0.0343861	0.0300138	KIF14/PSME1/CUL5/PSME2/FBXW4/PSMA6/PSMD5/CUL1	8
BP	GO:0032401	Establishment Of Melanosome Localization	4/471	23/18862	0.00233146	0.0349999	0.0305495	DCTN2/RAB1A/BBS7/MKKS	4
BP	GO:0051904	Pigment Granule Transport	4/471	23/18862	0.00233146	0.0349999	0.0305495	DCTN2/RAB1A/BBS7/MKKS	4
BP	GO:0019882	Antigen Processing And Presentation	14/471	234/18862	0.00234391	0.0350466	0.0305903	DCTN2/PSME1/SEC23A/PSME2/PSMA6/ARF1/CLTC/PSMD5/RELB/KIFAP3/KLC2/AP2B1/HLA-C/RILP	14
BP	GO:0097064	Ncrna Export From Nucleus	5/471	38/18862	0.00241763	0.0358008	0.0312485	NUP153/NUP50/SEH1L/NCBP2/RAN	5
BP	GO:0097194	Execution Phase Of Apoptosis	8/471	94/18862	0.0024307	0.0358008	0.0312485	CASP8/DEDD2/HSF1/KPNA1/KPNB1/ZC3H12A/CDK5RAP3/NMNAT1	8
BP	GO:1902275	Regulation Of Chromatin Organization	12/471	185/18862	0.00243219	0.0358008	0.0312485	PYGO2/SSRP1/ASF1A/UBE2N/CDK9/TRIM28/SETD7/RUVBL2/SIRT1/IWS1/MAPK8/SART3	12
BP	GO:0000723	Telomere Maintenance	11/471	161/18862	0.00243251	0.0358008	0.0312485	CCT3/CCT2/EXO1/USP7/CCT8/CCT4/CCT7/WRAP53/NABP2/TERF2IP/HMBOX1	11
BP	GO:0030178	Negative Regulation Of Wnt Signaling Pathway	13/471	212/18862	0.00267666	0.0392403	0.0342507	PSME1/PSME2/PSMA6/HDAC1/CUL3/PSMD5/WWOX/NLK/RUVBL2/MDFI/LZTS2/AMFR/DKK3	13
BP	GO:0006309	Apoptotic Dna Fragmentation	4/471	24/18862	0.00274321	0.0394454	0.0344298	HSF1/KPNA1/KPNB1/NMNAT1	4
BP	GO:0044068	Modulation By Symbiont Of Host Cellular Process	4/471	24/18862	0.00274321	0.0394454	0.0344298	KPNA2/CASP8/KPNA1/KPNB1	4
BP	GO:0045724	Positive Regulation Of Cilium Assembly	4/471	24/18862	0.00274321	0.0394454	0.0344298	WRAP73/CEP135/CEP120/HAP1	4
BP	GO:0050687	Negative Regulation Of Defense Response To Virus	4/471	24/18862	0.00274321	0.0394454	0.0344298	NPLOC4/UFD1/ITCH/RNF26	4
BP	GO:0051905	Establishment Of Pigment Granule Localization	4/471	24/18862	0.00274321	0.0394454	0.0344298	DCTN2/RAB1A/BBS7/MKKS	4
BP	GO:0018107	Peptidyl-Threonine Phosphorylation	9/471	118/18862	0.00283282	0.0405785	0.0354188	APP/PLK1/CDK5/TBK1/PRKAG2/NLK/DCAF1/MAPK8/MAP3K10	9
BP	GO:1901983	Regulation Of Protein Acetylation	7/471	76/18862	0.00287059	0.0409005	0.0356998	PYGO2/SOX4/KAT5/RUVBL2/SIRT1/IWS1/TERF2IP	7
BP	GO:0036462	Trail-Activated Apoptotic Signaling Pathway	3/471	12/18862	0.00287709	0.0409005	0.0356998	FADD/CASP8/ZDHHC3	3
BP	GO:0070534	Protein K63-Linked Ubiquitination	6/471	57/18862	0.00290297	0.0411127	0.035885	UBE2T/UBE2N/ITCH/TRAF1/UBE2E3/PRPF19	6
BP	GO:0010212	Response To Ionizing Radiation	10/471	142/18862	0.00303292	0.0427689	0.0373307	HSF1/FANCD2/GRB2/RFWD3/COP1/BABAM1/KAT5/SIRT1/NABP2/TANK	10
BP	GO:0070423	Nucleotide-Binding Oligomerization Domain Containing Signaling Pathway	5/471	40/18862	0.00304271	0.0427689	0.0373307	CASP8/UBE2N/IRAK1/ITCH/RELA	5
BP	GO:0065004	Protein-Dna Complex Assembly	14/471	241/18862	0.00306315	0.0428956	0.0374412	MCM4/CENPL/MCM5/MCM7/MCM2/MCM6/ASF1B/ASF1A/CAND1/DDB2/ANP32B/RUVBL1/ORC3/SART3	14
BP	GO:1901988	Negative Regulation Of Cell Cycle Phase Transition	15/471	268/18862	0.00315235	0.0437689	0.0382035	PLK1/SOX4/PRMT1/PSME1/PSME2/PSMA6/CDC20/RFWD3/PSMD5/BABAM1/CUL1/NABP2/ORC1/CDK5RAP3/CDC6	15
BP	GO:0050821	Protein Stabilization	12/471	191/18862	0.0031592	0.0437689	0.0382035	CCT3/CCT2/SOX4/USP7/CCT8/CCT4/CCT7/PDCL3/NLK/PIM2/MORC3/EPHA4	12
BP	GO:0043486	Histone Exchange	6/471	58/18862	0.00317107	0.0437689	0.0382035	VPS72/CENPL/SRCAP/ANP32E/DMAP1/RUVBL1	6
BP	GO:0010508	Positive Regulation Of Autophagy	9/471	120/18862	0.00317217	0.0437689	0.0382035	FYCO1/TBK1/KAT5/SIRT1/PIM2/SH3GLB1/PAFAH1B2/SH3BP4/ZC3H12A	9
BP	GO:0006606	Protein Import Into Nucleus	10/471	143/18862	0.0031903	0.0438578	0.0382811	KPNA2/NUP153/NUP50/TRIM28/KPNA1/CSE1L/RAN/KPNB1/DMAP1/ZC3H12A	10
BP	GO:0032400	Melanosome Localization	4/471	25/18862	0.00320211	0.0438595	0.0382826	DCTN2/RAB1A/BBS7/MKKS	4
BP	GO:0019886	Antigen Processing And Presentation Of Exogenous Peptide Antigen Via Mhc Class Ii	8/471	99/18862	0.00335711	0.0456494	0.0398449	DCTN2/SEC23A/ARF1/CLTC/KIFAP3/KLC2/AP2B1/RILP	8
BP	GO:0031124	Mrna 3'-End Processing	8/471	99/18862	0.00335711	0.0456494	0.0398449	APP/HSF1/NCBP1/CDK9/NCBP2/CPSF6/CPSF7/CLP1	8
BP	GO:0035872	Nucleotide-Binding Domain, Leucine Rich Repeat Containing Receptor Signaling Pathway	5/471	41/18862	0.00339545	0.0460041	0.0401545	CASP8/UBE2N/IRAK1/ITCH/RELA	5
BP	GO:0071103	Dna Conformation Change	18/471	352/18862	0.00340913	0.0460232	0.0401712	MCM4/CENPL/MCM5/MCM7/MCM2/MCM6/ASF1B/ASF1A/TRIM28/HDAC1/DDB2/TSSK6/ANP32B/RUVBL2/RUVBL1/SIRT1/CHD3/SART3	18
BP	GO:1902017	Regulation Of Cilium Assembly	6/471	59/18862	0.00345721	0.0465051	0.0405918	WRAP73/CEP135/CNTROB/CEP120/HAP1/IFT20	6
BP	GO:0051303	Establishment Of Chromosome Localization	7/471	79/18862	0.00357147	0.0478704	0.0417835	KIF14/DCTN2/SPICE1/ACTR2/CUL3/SEH1L/KPNB1	7
BP	GO:0060340	Positive Regulation Of Type I Interferon-Mediated Signaling Pathway	3/471	13/18862	0.00367139	0.048688	0.0424971	FADD/IKBKE/TBK1	3
BP	GO:0072393	Microtubule Anchoring At Microtubule Organizing Center	3/471	13/18862	0.00367139	0.048688	0.0424971	PCM1/NIN/NINL	3
BP	GO:1904668	Positive Regulation Of Ubiquitin Protein Ligase Activity	3/471	13/18862	0.00367139	0.048688	0.0424971	PLK1/CDC20/RAB1A	3
BP	GO:0051875	Pigment Granule Localization	4/471	26/18862	0.00371065	0.0490355	0.0428004	DCTN2/RAB1A/BBS7/MKKS	4
BP	GO:0001736	Establishment Of Planar Polarity	9/471	123/18862	0.00374036	0.0490824	0.0428413	PSME1/RPGRIP1L/PSME2/PSMA6/CLTC/PSMD5/CELSR2/AP2B1/IFT20	9
BP	GO:0007164	Establishment Of Tissue Polarity	9/471	123/18862	0.00374036	0.0490824	0.0428413	PSME1/RPGRIP1L/PSME2/PSMA6/CLTC/PSMD5/CELSR2/AP2B1/IFT20	9
BP	GO:1904356	Regulation Of Telomere Maintenance Via Telomere Lengthening	6/471	60/18862	0.00376212	0.0491959	0.0429404	CCT3/CCT2/CCT8/CCT4/CCT7/HMBOX1	6
BP	GO:2001020	Regulation Of Response To Dna Damage Stimulus	13/471	221/18862	0.00381927	0.0497699	0.0434414	UBQLN4/HSF1/PPP4R2/UBE2N/CDK9/PPP4C/ACTR2/TRIM28/RFWD3/WRAP53/BABAM1/SIRT1/TERF2IP	13
CC	GO:0000315	Organellar Large Ribosomal Subunit	19/486	57/19520	6.31562e-17	1.55364e-14	1.18667e-14	MRPL9/MRPL4/MRPL37/MRPL18/MRPL46/MRPL44/MRPL47/MRPS30/MRPL40/MRPL17/MRPS18A/MRPL22/MRPL16/MRPL39/MRPL35/MRPL15/MRPL27/MRPL11/MRPL42	19
CC	GO:0005762	Mitochondrial Large Ribosomal Subunit	19/486	57/19520	6.31562e-17	1.55364e-14	1.18667e-14	MRPL9/MRPL4/MRPL37/MRPL18/MRPL46/MRPL44/MRPL47/MRPS30/MRPL40/MRPL17/MRPS18A/MRPL22/MRPL16/MRPL39/MRPL35/MRPL15/MRPL27/MRPL11/MRPL42	19
CC	GO:0000313	Organellar Ribosome	19/486	87/19520	3.47483e-13	4.27404e-11	3.26451e-11	MRPL9/MRPL4/MRPL37/MRPL18/MRPL46/MRPL44/MRPL47/MRPS30/MRPL40/MRPL17/MRPS18A/MRPL22/MRPL16/MRPL39/MRPL35/MRPL15/MRPL27/MRPL11/MRPL42	19
CC	GO:0005761	Mitochondrial Ribosome	19/486	87/19520	3.47483e-13	4.27404e-11	3.26451e-11	MRPL9/MRPL4/MRPL37/MRPL18/MRPL46/MRPL44/MRPL47/MRPS30/MRPL40/MRPL17/MRPS18A/MRPL22/MRPL16/MRPL39/MRPL35/MRPL15/MRPL27/MRPL11/MRPL42	19
CC	GO:0005814	Centriole	23/486	141/19520	7.99138e-13	7.86351e-11	6.00615e-11	PLK1/SPICE1/POC5/FBF1/POC1A/NEDD1/RAN/POC1B/WRAP73/PCM1/ODF2/CEP162/CEP135/CEP128/CNTROB/NIN/CEP120/CEP63/CEP89/CENPJ/RAB8A/HAP1/IFT20	23
CC	GO:0000228	Nuclear Chromosome	30/486	250/19520	1.07432e-12	8.8094e-11	6.72862e-11	MCM4/MCM10/MCM5/MCM7/MCM2/PLK1/MCM6/SMC1A/TONSL/SMC3/HDAC1/KIFAP3/CPSF6/SRCAP/KAT5/ANP32E/DMAP1/ING3/MORF4L1/RUVBL2/RUVBL1/TRRAP/ORC1/ORC2/CDC5L/ORC3/ORC6/TERF2IP/INO80E/PRPF19	30
CC	GO:0015934	Large Ribosomal Subunit	20/486	115/19520	7.4415e-12	5.23031e-10	3.99491e-10	MRPL9/MRPL4/MRPL1/MRPL37/MRPL18/MRPL46/MRPL44/MRPL47/MRPS30/MRPL40/MRPL17/MRPS18A/MRPL22/MRPL16/MRPL39/MRPL35/MRPL15/MRPL27/MRPL11/MRPL42	20
CC	GO:0005874	Microtubule	37/486	423/19520	3.67982e-11	2.26309e-09	1.72855e-09	CCT3/CCT2/KIF14/PLK1/FKBP4/DCTN2/MAPRE2/RPGRIP1L/CCT8/CCT4/CDK5/CLTC/CUL3/TUBA3E/TUBA1A/KIF21A/CCT7/TUBA1C/TUBB2B/TTLL3/KIF7/KIFAP3/TUBB2A/HSPH1/ODF2/CEP162/NIN/CENPJ/KLC4/NINL/KLC2/HAUS1/RASSF5/CDK5RAP3/LZTS2/TRIM54/HOOK2	37
CC	GO:0000812	Swr1 Complex	8/486	12/19520	6.32552e-11	3.45795e-09	2.64118e-09	SRCAP/KAT5/ANP32E/DMAP1/ING3/RUVBL2/RUVBL1/TRRAP	8
CC	GO:0005819	Spindle	34/486	381/19520	1.3787e-10	6.78319e-09	5.181e-09	KIF14/APP/PLK1/HSF1/SMC1A/MAPRE2/SMC3/CTTN/SPICE1/FBF1/PPP2CB/PPP2CA/CLTC/CDC20/CUL3/POC1A/NEDD1/KIFAP3/ACOT13/POC1B/WRAP73/NSFL1C/HECW2/ODF2/CEP162/CEP128/CNTRL/NIN/CEP63/CEP89/HAUS1/CDC6/PRPF19/KLHL42	34
CC	GO:0035267	Nua4 Histone Acetyltransferase Complex	9/486	21/19520	7.69596e-10	3.15534e-08	2.41005e-08	KAT5/EPC1/DMAP1/MRGBP/ING3/MORF4L1/RUVBL2/RUVBL1/TRRAP	9
CC	GO:0043189	H4/H2a Histone Acetyltransferase Complex	9/486	21/19520	7.69596e-10	3.15534e-08	2.41005e-08	KAT5/EPC1/DMAP1/MRGBP/ING3/MORF4L1/RUVBL2/RUVBL1/TRRAP	9
CC	GO:0000922	Spindle Pole	21/486	166/19520	1.05785e-09	4.00355e-08	3.05791e-08	PLK1/HSF1/SMC1A/SMC3/FBF1/PPP2CB/PPP2CA/CDC20/CUL3/POC1A/NEDD1/POC1B/NSFL1C/ODF2/CEP128/CNTRL/NIN/CEP63/CEP89/HAUS1/CDC6	21
CC	GO:1902562	H4 Histone Acetyltransferase Complex	12/486	47/19520	1.17421e-09	4.12652e-08	3.15184e-08	UBAP2L/KAT5/EPC1/DMAP1/MRGBP/ING3/MORF4L1/RUVBL2/RUVBL1/TRRAP/MBIP/KAT8	12
CC	GO:0042555	Mcm Complex	7/486	12/19520	4.0394e-09	1.32492e-07	1.01198e-07	MCM4/MCM5/MCM7/MCM2/MCM6/TONSL/MCMBP	7
CC	GO:0097346	Ino80-Type Complex	9/486	25/19520	4.89474e-09	1.50513e-07	1.14962e-07	SRCAP/KAT5/ANP32E/DMAP1/ING3/RUVBL2/RUVBL1/TRRAP/INO80E	9
CC	GO:0044391	Ribosomal Subunit	20/486	187/19520	4.7896e-08	1.38617e-06	1.05875e-06	MRPL9/MRPL4/MRPL1/MRPL37/MRPL18/MRPL46/MRPL44/MRPL47/MRPS30/MRPL40/MRPL17/MRPS18A/MRPL22/MRPL16/MRPL39/MRPL35/MRPL15/MRPL27/MRPL11/MRPL42	20
CC	GO:0005832	Chaperonin-Containing T-Complex	6/486	11/19520	9.59898e-08	2.62372e-06	2.004e-06	CCT3/CCT2/CCT8/CCT4/CCT6B/CCT7	6
CC	GO:0000123	Histone Acetyltransferase Complex	13/486	84/19520	1.50541e-07	3.89821e-06	2.97745e-06	UBAP2L/USP22/KAT5/EPC1/DMAP1/MRGBP/ING3/MORF4L1/RUVBL2/RUVBL1/TRRAP/MBIP/KAT8	13
CC	GO:0031261	Dna Replication Preinitiation Complex	6/486	12/19520	1.8794e-07	4.62333e-06	3.5313e-06	MCM4/MCM5/MCM7/MCM2/MCM6/ORC3	6
CC	GO:0101031	Chaperone Complex	8/486	28/19520	2.79529e-07	6.54896e-06	5.00209e-06	CCT3/CCT2/HSF1/CCT8/CCT4/CCT6B/CCT7/DNAJB11	8
CC	GO:0036064	Ciliary Basal Body	17/486	156/19520	3.71853e-07	8.31598e-06	6.35175e-06	RPGRIP1L/FBF1/POC1A/NEDD1/MKS1/B9D1/KIF7/KIFAP3/POC1B/WRAP73/PCM1/LCA5/MLF1/IFT20/RILP/BBS7/MKKS	17
CC	GO:0000118	Histone Deacetylase Complex	12/486	77/19520	4.19597e-07	8.97573e-06	6.85566e-06	HDAC1/HDAC11/SRCAP/KAT5/ANP32E/DMAP1/ING3/MORF4L1/RUVBL2/RUVBL1/TRRAP/CHD3	12
CC	GO:0031248	Protein Acetyltransferase Complex	13/486	94/19520	5.77871e-07	1.13725e-05	8.68631e-06	UBAP2L/USP22/KAT5/EPC1/DMAP1/MRGBP/ING3/MORF4L1/RUVBL2/RUVBL1/TRRAP/MBIP/KAT8	13
CC	GO:1902493	Acetyltransferase Complex	13/486	94/19520	5.77871e-07	1.13725e-05	8.68631e-06	UBAP2L/USP22/KAT5/EPC1/DMAP1/MRGBP/ING3/MORF4L1/RUVBL2/RUVBL1/TRRAP/MBIP/KAT8	13
CC	GO:0070603	Swi/Snf Superfamily-Type Complex	11/486	74/19520	2.06735e-06	3.88175e-05	2.96488e-05	HDAC1/SRCAP/KAT5/ANP32E/DMAP1/ING3/RUVBL2/RUVBL1/TRRAP/CHD3/INO80E	11
CC	GO:0071162	Cmg Complex	5/486	10/19520	2.13023e-06	3.88175e-05	2.96488e-05	MCM4/MCM5/MCM7/MCM2/MCM6	5
CC	GO:0005840	Ribosome	20/486	243/19520	3.2063e-06	5.63393e-05	4.30319e-05	MRPL9/MRPL4/MRPL1/MRPL37/MRPL18/MRPL46/MRPL44/MRPL47/MRPS30/MRPL40/MRPL17/MRPS18A/MRPL22/MRPL16/MRPL39/MRPL35/MRPL15/MRPL27/MRPL11/MRPL42	20
CC	GO:0098798	Mitochondrial Protein-Containing Complex	21/486	265/19520	3.33102e-06	5.65126e-05	4.31643e-05	MRPL9/SUCLG2/MRPL4/MRPL37/MRPL18/MRPL46/MRPL44/MRPL47/MRPS30/MRPL40/MRPL17/MRPS18A/MRPL22/MRPL16/MRPL39/MRPL35/MRPL15/MRPL27/MRPL11/MRPL42/IMMT	21
CC	GO:0000151	Ubiquitin Ligase Complex	21/486	289/19520	1.27144e-05	0.000208516	0.000159264	UBE2N/CAND1/CUL5/FBXW4/DCAF7/CDC20/CUL3/FBXW8/COP1/DDB2/DCAF5/DDA1/CUL1/TSPAN17/WWP1/DCAF1/ANKIB1/RNF7/AMFR/KLHL42/RNF11	21
CC	GO:0031461	Cullin-Ring Ubiquitin Ligase Complex	15/486	163/19520	1.45233e-05	0.000230498	0.000176054	CAND1/CUL5/FBXW4/DCAF7/CDC20/CUL3/FBXW8/COP1/DDB2/DCAF5/DDA1/CUL1/DCAF1/RNF7/KLHL42	15
CC	GO:0035869	Ciliary Transition Zone	9/486	67/19520	4.05153e-05	0.000622923	0.000475788	TCTN1/RPGRIP1L/MKS1/B9D1/KIFAP3/PCM1/LCA5/RPGRIP1/IFT20	9
CC	GO:0005643	Nuclear Pore	10/486	85/19520	4.9123e-05	0.000732379	0.000559391	RANBP3/NUP153/XPO7/NUP50/SEH1L/KPNA1/RAN/KPNB1/MVP/NXF1	10
CC	GO:1904949	Atpase Complex	11/486	103/19520	5.16165e-05	0.000746921	0.000570498	HDAC1/SRCAP/KAT5/ANP32E/DMAP1/ING3/RUVBL2/RUVBL1/TRRAP/CHD3/INO80E	11
CC	GO:0098687	Chromosomal Region	22/486	345/19520	5.87284e-05	0.000825553	0.000630557	MCM4/CENPL/MCM5/MCM7/MCM2/PLK1/HSF1/DCTN2/MCM6/SMC1A/SMC3/PPP2CB/PPP2CA/SEH1L/WRAP53/NABP2/ORC1/ORC2/ORC3/TERF2IP/KAT8/HMBOX1	22
CC	GO:0005759	Mitochondrial Matrix	27/486	476/19520	6.72471e-05	0.000919043	0.000701965	MRPL9/HARS2/ACAD10/HSPE1/CYP27A1/PDK3/SUCLG2/COASY/MRPL4/MRPL37/MRPL18/MRPL46/MRPL44/MRPL47/MRPS30/MRPL40/MRPL17/DDX28/MRPS18A/MRPL22/MRPL16/MRPL39/MRPL35/MRPL15/MRPL27/MRPL11/MRPL42	27
CC	GO:0120103	Centriolar Subdistal Appendage	4/486	10/19520	7.07471e-05	0.000940746	0.000718541	ODF2/CEP128/CNTRL/NIN	4
CC	GO:0000159	Protein Phosphatase Type 2a Complex	5/486	19/19520	8.16264e-05	0.00105685	0.000807219	PPP2CB/PPP2CA/PPP2R2B/PPP2R2D/PPP2R2C	5
CC	GO:0072686	Mitotic Spindle	13/486	157/19520	0.000157435	0.0019861	0.00151698	PLK1/HSF1/SMC1A/SMC3/CTTN/CLTC/CUL3/WRAP73/HECW2/CNTRL/NIN/HAUS1/CDC6	13
CC	GO:0097431	Mitotic Spindle Pole	6/486	34/19520	0.00017174	0.0021124	0.00161345	PLK1/HSF1/SMC1A/SMC3/CNTRL/NIN	6
CC	GO:0080008	Cul4-Ring E3 Ubiquitin Ligase Complex	6/486	35/19520	0.000202955	0.00243546	0.0018602	DCAF7/COP1/DDB2/DCAF5/DDA1/DCAF1	6
CC	GO:0051233	Spindle Midzone	6/486	36/19520	0.000238475	0.00279357	0.00213373	KIF14/APP/PLK1/MAPRE2/CTTN/CDC6	6
CC	GO:0008287	Protein Serine/Threonine Phosphatase Complex	7/486	51/19520	0.000254873	0.00284995	0.00217679	PPP4R2/PPP4C/PPP2CB/PPP2CA/PPP2R2B/PPP2R2D/PPP2R2C	7
CC	GO:1903293	Phosphatase Complex	7/486	51/19520	0.000254873	0.00284995	0.00217679	PPP4R2/PPP4C/PPP2CB/PPP2CA/PPP2R2B/PPP2R2D/PPP2R2C	7
CC	GO:0034399	Nuclear Periphery	11/486	128/19520	0.000361224	0.00394939	0.00301654	NUP153/SMC1A/SMC3/CLIC4/PSMA6/DCAF7/RUVBL2/RUVBL1/MORC3/GMCL1/KAT8	11
CC	GO:0005905	Clathrin-Coated Pit	8/486	71/19520	0.000375028	0.00401116	0.00306373	APP/EPS15L1/CTTN/CLTC/SORT1/ITSN2/SH3BP4/AP2B1	8
CC	GO:0016363	Nuclear Matrix	10/486	109/19520	0.000393883	0.0041232	0.0031493	SMC1A/SMC3/CLIC4/PSMA6/DCAF7/RUVBL2/RUVBL1/MORC3/GMCL1/KAT8	10
CC	GO:0035770	Ribonucleoprotein Granule	16/486	244/19520	0.000430279	0.00441036	0.00336863	UBAP2L/HSF1/CDK9/PSMA6/TUBA1A/AGO2/KPNB1/ENDOV/UBAP2/DDX28/ZC3H12A/RBPMS/BTBD2/LSM2/NXF1/TNRC6B	16
CC	GO:1905368	Peptidase Complex	9/486	92/19520	0.000475951	0.00477893	0.00365015	UBQLN4/USP22/PSME1/PSME2/ECPAS/PSMA6/PSMD5/TRRAP/UBQLN1	9
CC	GO:0018995	Host Cellular Component	7/486	60/19520	0.000701537	0.00676777	0.00516922	KPNA2/NUP153/NUP50/SEH1L/KPNA1/RAN/KPNB1	7
CC	GO:0043657	Host Cell	7/486	60/19520	0.000701537	0.00676777	0.00516922	KPNA2/NUP153/NUP50/SEH1L/KPNA1/RAN/KPNB1	7
CC	GO:0000781	Chromosome, Telomeric Region	12/486	161/19520	0.000723625	0.0068466	0.00522943	MCM4/MCM5/MCM7/MCM2/MCM6/WRAP53/NABP2/ORC1/ORC2/ORC3/TERF2IP/HMBOX1	12
CC	GO:0000502	Proteasome Complex	7/486	62/19520	0.000856061	0.00794683	0.00606979	UBQLN4/PSME1/PSME2/ECPAS/PSMA6/PSMD5/UBQLN1	7
CC	GO:0016605	Pml Body	9/486	103/19520	0.00108165	0.00985502	0.00752726	HSF1/USP7/CDK9/IKBKE/RFWD3/SIRT1/CHD3/MORC3/HMBOX1	9
CC	GO:0005871	Kinesin Complex	6/486	50/19520	0.00145071	0.012599	0.0096231	KIF14/KIF21A/KIF7/KIFAP3/KLC4/KLC2	6
CC	GO:0071013	Catalytic Step 2 Spliceosome	8/486	87/19520	0.00145816	0.012599	0.0096231	SF3A3/SF3B2/SF3A1/WDR83/SF3B3/CDC5L/PRPF19/LSM2	8
CC	GO:0005743	Mitochondrial Inner Membrane	24/486	493/19520	0.00147154	0.012599	0.0096231	MRPL9/SLC25A3/CYP27A1/MRPL4/MRPL1/MRPL37/MRPL18/MRPL46/MRPL44/MRPL47/MRPS30/MRPL40/MRPL17/MRPS18A/MRPL22/MRPL16/MRPL39/MRPL35/MRPL15/MRPL27/SLC25A10/MRPL11/MRPL42/IMMT	24
CC	GO:1905369	Endopeptidase Complex	7/486	68/19520	0.00148525	0.012599	0.0096231	UBQLN4/PSME1/PSME2/ECPAS/PSMA6/PSMD5/UBQLN1	7
CC	GO:0031594	Neuromuscular Junction	7/486	69/19520	0.00161818	0.013494	0.0103067	APP/ANK3/CDK5/TUBA1A/LAMB2/EPHA4/EPHA7	7
CC	GO:0000932	P-Body	8/486	91/19520	0.00194588	0.0159562	0.0121874	PSMA6/AGO2/UBAP2/ZC3H12A/RBPMS/BTBD2/LSM2/TNRC6B	8
CC	GO:0005845	Mrna Cap Binding Complex	3/486	11/19520	0.00218034	0.0175857	0.013432	NCBP1/AGO2/NCBP2	3
CC	GO:0036464	Cytoplasmic Ribonucleoprotein Granule	14/486	234/19520	0.00228754	0.0181527	0.013865	UBAP2L/CDK9/PSMA6/TUBA1A/AGO2/KPNB1/ENDOV/UBAP2/ZC3H12A/RBPMS/BTBD2/LSM2/NXF1/TNRC6B	14
CC	GO:0032391	Photoreceptor Connecting Cilium	5/486	39/19520	0.00268421	0.0209624	0.0160111	RPGRIP1L/KIFAP3/LCA5/RPGRIP1/IFT20	5
CC	GO:0005776	Autophagosome	8/486	98/19520	0.00310019	0.0238327	0.0182034	UBQLN4/ATG16L1/FYCO1/TEX264/SH3GLB1/UBQLN1/HAP1/UBQLN2	8
CC	GO:0005686	U2 Snrnp	4/486	25/19520	0.00316945	0.0239903	0.0183238	SF3A3/SF3B2/SF3A1/SF3B3	4
CC	GO:0030496	Midbody	12/486	193/19520	0.0033635	0.0250734	0.019151	KIF14/PLK1/SAFB/CLIC4/RAN/ANLN/CNTRL/SH3GLB1/MBD5/RAB8A/LZTS2/CEP126	12
CC	GO:0005662	Dna Replication Factor A Complex	3/486	13/19520	0.00364173	0.0259671	0.0198337	TONSL/CDC5L/PRPF19	3
CC	GO:0034518	Rna Cap Binding Complex	3/486	13/19520	0.00364173	0.0259671	0.0198337	NCBP1/AGO2/NCBP2	3
CC	GO:0036038	Mks Complex	3/486	13/19520	0.00364173	0.0259671	0.0198337	TCTN1/MKS1/B9D1	3
CC	GO:0030532	Small Nuclear Ribonucleoprotein Complex	8/486	101/19520	0.00373338	0.0262403	0.0200423	SF3A3/SF3B2/SF3A1/LARP7/MEPCE/SF3B3/SART3/LSM2	8
CC	GO:0005930	Axoneme	9/486	128/19520	0.00477576	0.033094	0.0252772	RPGRIP1L/ATG16L1/TTLL3/KIFAP3/CFAP74/CEP162/LCA5/RPGRIP1/BBS7	9
CC	GO:0097014	Ciliary Plasm	9/486	130/19520	0.00528248	0.036097	0.0275709	RPGRIP1L/ATG16L1/TTLL3/KIFAP3/CFAP74/CEP162/LCA5/RPGRIP1/BBS7	9
CC	GO:0005657	Replication Fork	6/486	65/19520	0.00551886	0.0366267	0.0279755	MCM10/TONSL/DMAP1/TEX264/CDC5L/PRPF19	6
CC	GO:0031011	Ino80 Complex	3/486	15/19520	0.00558334	0.0366267	0.0279755	RUVBL2/RUVBL1/INO80E	3
CC	GO:0033202	Dna Helicase Complex	3/486	15/19520	0.00558334	0.0366267	0.0279755	RUVBL2/RUVBL1/INO80E	3
CC	GO:0030132	Clathrin Coat Of Coated Pit	3/486	16/19520	0.00674618	0.0436726	0.0333571	EPS15L1/CLTC/AP2B1	3
CC	GO:0120114	Sm-Like Protein Family Complex	8/486	113/19520	0.00731408	0.0467341	0.0356955	SF3A3/SF3B2/SF3A1/LARP7/MEPCE/SF3B3/SART3/LSM2	8
CC	GO:0090734	Site Of Dna Damage	7/486	91/19520	0.00762424	0.0480914	0.0367322	UBQLN4/CUL5/ACTR2/RFWD3/WRAP53/NABP2/PRPF19	7
CC	GO:0071005	U2-Type Precatalytic Spliceosome	5/486	50/19520	0.00790477	0.0492297	0.0376017	SF3A3/SF3B2/SF3A1/SF3B3/LSM2	5
MF	GO:0003688	Dna Replication Origin Binding	10/483	23/18337	1.23326e-10	6.90626e-08	5.73791e-08	MCM4/MCM10/MCM5/MCM7/MCM2/MCM6/ORC1/ORC2/ORC3/CDC6	10
MF	GO:0042393	Histone Binding	21/483	241/18337	1.75532e-06	0.000491488	0.000408342	VPS72/PYGO2/MCM2/SSRP1/TONSL/SPIN2B/ASF1B/ASF1A/L3MBTL1/USP15/SUZ12/WRAP53/SRCAP/ANP32B/KAT5/ANP32E/ING3/SIRT1/MORC3/SART3/KAT8	21
MF	GO:0019787	Ubiquitin-Like Protein Transferase Activity	30/483	452/18337	3.72918e-06	0.000531302	0.00044142	UBE2Q1/UBE2T/UBE2M/UBE2N/CUL5/TRIM28/CUL3/ATG16L1/RFWD3/FBXW8/COP1/DDB2/CUL1/HERC3/TSPAN17/ITCH/NEDD4L/WWP1/HECW2/FANCL/TRIM54/ANKIB1/UBE2E3/RNF26/IRF2BPL/RNF7/PRPF19/AMFR/KLHL42/RNF11	30
MF	GO:0004842	Ubiquitin-Protein Transferase Activity	29/483	429/18337	3.79501e-06	0.000531302	0.00044142	UBE2Q1/UBE2T/UBE2M/UBE2N/CUL5/TRIM28/CUL3/RFWD3/FBXW8/COP1/DDB2/CUL1/HERC3/TSPAN17/ITCH/NEDD4L/WWP1/HECW2/FANCL/TRIM54/ANKIB1/UBE2E3/RNF26/IRF2BPL/RNF7/PRPF19/AMFR/KLHL42/RNF11	29
MF	GO:0003735	Structural Constituent Of Ribosome	17/483	180/18337	5.80401e-06	0.000650049	0.000540078	MRPL9/MRPL4/MRPL1/MRPL37/MRPL18/MRPL46/MRPL47/MRPS30/MRPL17/MRPS18A/MRPL22/MRPL16/MRPL35/MRPL15/MRPL27/MRPL11/MRPL42	17
MF	GO:0051082	Unfolded Protein Binding	13/483	120/18337	1.68565e-05	0.00157327	0.00130711	CCT3/CCT2/VBP1/TTC1/CCT8/CCT4/HSPE1/DNAJA4/CCT6B/CCT7/RUVBL2/MKKS/DNAJB11	13
MF	GO:0044389	Ubiquitin-Like Protein Ligase Binding	22/483	312/18337	2.97182e-05	0.00237746	0.00197526	CCT2/UBE2T/CASP8/USP7/UBE2N/NPLOC4/CUL5/HSPBP1/TRIM28/CUL3/IKBKE/UBASH3B/WRAP53/CUL1/NEDD8/ITCH/NLK/FANCL/RELA/TRAF1/TANK/CDK5RAP3	22
MF	GO:0044183	Protein Folding Chaperone	7/483	36/18337	3.62512e-05	0.00253759	0.0021083	CCT3/CCT2/CCT8/CCT4/CCT6B/CCT7/PDCL3	7
MF	GO:0017069	Snrna Binding	8/483	52/18337	5.94352e-05	0.00369819	0.00307256	CDK9/NCBP2/LARP7/MEPCE/SF3B3/SART3/TOE1/LSM2	8
MF	GO:0140030	Modification-Dependent Protein Binding	14/483	157/18337	7.20449e-05	0.00403451	0.00335198	UBQLN4/SPIN2B/L3MBTL1/USP15/UFD1/IKBKE/SUZ12/ANKRD13D/ANKRD13A/ING3/UBQLN1/MORC3/KAT8/UBQLN2	14
MF	GO:0031625	Ubiquitin Protein Ligase Binding	20/483	293/18337	0.000105917	0.00539216	0.00447995	CCT2/UBE2T/CASP8/USP7/UBE2N/NPLOC4/CUL5/HSPBP1/TRIM28/CUL3/IKBKE/UBASH3B/WRAP53/CUL1/NEDD8/NLK/FANCL/RELA/TRAF1/TANK	20
MF	GO:0140142	Nucleocytoplasmic Carrier Activity	6/483	31/18337	0.000136141	0.00635323	0.00527844	KPNA2/XPO7/KPNA1/CSE1L/RAN/KPNB1	6
MF	GO:0046875	Ephrin Receptor Binding	5/483	27/18337	0.00062059	0.0257658	0.0214069	EFNA4/GRB2/CDK5/EPHA4/EPHA7	5
MF	GO:0003678	Dna Helicase Activity	8/483	74/18337	0.000718527	0.0257658	0.0214069	MCM4/MCM5/MCM7/MCM2/MCM6/RUVBL2/RUVBL1/CHD3	8
MF	GO:0043138	3'-5' Dna Helicase Activity	4/483	17/18337	0.000861286	0.0257658	0.0214069	MCM5/MCM7/MCM2/MCM6	4
MF	GO:0004402	Histone Acetyltransferase Activity	6/483	43/18337	0.000863251	0.0257658	0.0214069	USP22/GTF3C4/SRCAP/KAT5/EPC1/KAT8	6
MF	GO:0004540	Ribonuclease Activity	10/483	114/18337	0.000864896	0.0257658	0.0214069	EXO1/AGO2/ENDOV/TSNAX/TSEN34/DIS3/MRPL44/EXOSC4/ZC3H12A/TOE1	10
MF	GO:0004693	Cyclin-Dependent Protein Serine/Threonine Kinase Activity	5/483	29/18337	0.000874197	0.0257658	0.0214069	CDK11A/CDK9/CDK5/CDK13/CDK15	5
MF	GO:0097472	Cyclin-Dependent Protein Kinase Activity	5/483	29/18337	0.000874197	0.0257658	0.0214069	CDK11A/CDK9/CDK5/CDK13/CDK15	5
MF	GO:0000979	Rna Polymerase Ii Core Promoter Sequence-Specific Dna Binding	4/483	18/18337	0.00108448	0.0282523	0.0234728	GTF2A1/HDAC1/RUVBL2/RELA	4
MF	GO:0061733	Peptide-Lysine-N-Acetyltransferase Activity	6/483	45/18337	0.00110334	0.0282523	0.0234728	USP22/GTF3C4/SRCAP/KAT5/EPC1/KAT8	6
MF	GO:0004674	Protein Serine/Threonine Kinase Activity	23/483	430/18337	0.00110991	0.0282523	0.0234728	GRK6/PLK1/CDK11A/CDK9/IRAK1/CDK5/MAP3K1/ILK/CDK13/IKBKE/PDK3/MAP3K3/TSSK6/SGK2/TBK1/CDK15/RIPK3/NLK/DCAF1/PIM2/MAPK8/MAP3K10/MAPK6	23
MF	GO:0017116	Single-Stranded Dna Helicase Activity	4/483	19/18337	0.00134532	0.0316895	0.0263285	MCM5/MCM7/MCM2/MCM6	4
MF	GO:0045296	Cadherin Binding	19/483	332/18337	0.00135812	0.0316895	0.0263285	ANK3/GAPVD1/EPS15L1/SNX1/CTTN/SERBP1/CCT8/RAB1A/EFHD2/PPME1/RAN/UBAP2/ANLN/VAPA/TJP2/RUVBL1/SH3GLB1/KLC2/CORO1B	19
MF	GO:0004521	Endoribonuclease Activity	7/483	67/18337	0.00187322	0.0419601	0.0348616	EXO1/AGO2/ENDOV/TSNAX/TSEN34/MRPL44/ZC3H12A	7
MF	GO:0001103	Rna Polymerase Ii Repressing Transcription Factor Binding	5/483	35/18337	0.00209926	0.0452148	0.0375657	GTF2A1/HDAC1/DMAP1/BBS7/MKKS	5
MF	GO:0005049	Nuclear Export Signal Receptor Activity	3/483	11/18337	0.00255933	0.0488792	0.0406101	XPO7/CSE1L/RAN	3
MF	GO:0140036	Ubiquitin-Dependent Protein Binding	3/483	11/18337	0.00255933	0.0488792	0.0406101	USP15/ANKRD13D/ANKRD13A	3
MF	GO:0034212	Peptide N-Acetyltransferase Activity	6/483	53/18337	0.00260596	0.0488792	0.0406101	USP22/GTF3C4/SRCAP/KAT5/EPC1/KAT8	6
MF	GO:0070491	Repressing Transcription Factor Binding	7/483	71/18337	0.00261853	0.0488792	0.0406101	GTF2A1/HDAC1/KAT5/DMAP1/RELA/BBS7/MKKS	7

## Sheet: TableS8
Table S8. The prognosis power of the selected clonal genes in 10 random repetitions
Model	Type	Repeat1	Repeat2	Repeat3	Repeat4	Repeat5	Repeat6	Repeat7	Repeat8	Repeat9	Repeat10
Survival	p-value(Train)	1.90761e-11	1.69864e-14	1.28342e-13	1.10614e-08	5.95413e-13	4.78023e-11	4.23178e-09	1.09024e-13	5.00444e-12	7.87404e-12
	p-value(Test)	0.000623127	8.94446e-05	6.39913e-08	4.31139e-05	2.00338e-05	0.00127857	0.00357307	0.035735	0.000906127	0.000242964
	Cutoff value	-0.0160455	-0.022621	0.11433	-0.0987197	-0.0210504	-0.278532	-0.217804	0.0205478	0.0132781	0.0184405
	AUC	0.950658	0.941667	0.947619	0.88834	0.964654	0.85241	0.951163	0.925629	0.879331	0.943364
Recurrence	p-value(Train)	3.49251e-10	3.45792e-07	2.18637e-06	1.07472e-07	1.30307e-06	1.41203e-05	1.91796e-09	3.2913e-08	7.78214e-08	8.37721e-07
	p-value(Test)	0.0068113	5.94063e-05	0.000448333	0.0152336	0.000399515	0.00765494	0.0112827	0.00698967	0.0253487	9.44132e-05
	Cutoff value	1.03934	0.829801	0.84291	0.821787	0.73636	0.649388	1.16858	1.12282	0.997407	0.577422
	AUC	0.938461	0.881356	0.90308	0.893443	0.909314	0.877536	0.906423	0.921354	0.894958	0.884956
p-value(Train), the p-value of Kaplan-Meier analysis in training set; p-value(Test), the p-value of Kaplan-Meier analysis in test set.
